# Supplementary material for: (E)-3-[4-(Hex­yloxy)phen­yl]-1-(4-hydroxy­phen­yl)prop-2-en-1-one
Source: Acta Crystallogr Sect E Struct Rep Online. 2009 May 29;65(Pt 6):o1439–40. doi: 10.1107/S1600536809019436 (PMC2969694; doi:10.1107/S1600536809019436)
Supplement: Supplementary file 2 [file e-65-o1439-Isup2.hkl]

# 
# h,k,l, Fc-squared, Fo-squared, sigma(Fo-squared) and status flag 
# 
data_I
_shelx_title ' ums10m in Pbca  (100K)' 
_shelx_refln_list_code          4 
_shelx_F_calc_maximum      279.10 
_exptl_crystal_F_000      1392.00 
_reflns_d_resolution_high  0.6834 
 
loop_ 
 _symmetry_equiv_pos_as_xyz 
 'x, y, z' 
 '-x+1/2, -y, z+1/2' 
 '-x, y+1/2, -z+1/2' 
 'x+1/2, -y+1/2, -z' 
 '-x, -y, -z' 
 'x-1/2, y, -z-1/2' 
 'x, -y-1/2, z-1/2' 
 '-x-1/2, y-1/2, z' 
 
_cell_length_a    10.0237 
_cell_length_b     9.7695 
_cell_length_c    35.3220 
_cell_angle_alpha  90.000 
_cell_angle_beta   90.000 
_cell_angle_gamma  90.000 
 
_shelx_F_squared_multiplier     1.000 
 
loop_ 
 _refln_index_h 
 _refln_index_k 
 _refln_index_l 
 _refln_F_squared_calc 
 _refln_F_squared_meas 
 _refln_F_squared_sigma 
 _refln_observed_status 
   2   0   0    18550.17    17536.57    213.82 o 
   4   0   0     9144.48     8846.23    179.25 o 
   6   0   0     6038.78     6143.45    134.12 o 
   8   0   0     3252.13     3777.23    125.39 o 
  10   0   0      271.02      232.41     49.58 o 
  12   0   0       18.56       -7.24     41.69 o 
   2   1   0     3935.32     3604.09     55.50 o 
   4   1   0     3784.75     3691.50     52.29 o 
   6   1   0     1307.92     1267.73     35.84 o 
   8   1   0      111.41      144.74     27.89 o 
  10   1   0       39.97       66.84     30.86 o 
  12   1   0      744.51      849.33    135.07 o 
   0   2   0       22.10        4.17     19.35 o 
   2   2   0      160.19      175.86     31.88 o 
   4   2   0      178.74      190.54     21.81 o 
   6   2   0       21.05        5.63     15.13 o 
   8   2   0        0.00      -25.50     25.50 o 
  10   2   0       45.37       21.49     47.51 o 
  12   2   0      131.36       47.83     61.20 o 
  14   2   0       38.16      -15.34     50.97 o 
   2   3   0     2972.67     2894.67     46.75 o 
   4   3   0      196.37      154.74     19.85 o 
   6   3   0      226.26      212.95     26.65 o 
   8   3   0      100.26      117.65     37.48 o 
  10   3   0       24.49       21.29     38.37 o 
  12   3   0       16.10       19.92     44.87 o 
  14   3   0        0.43       28.00     67.34 o 
   0   4   0     1621.61     1628.66     81.57 o 
   2   4   0      920.60      852.16     59.96 o 
   4   4   0      789.02      670.03     37.83 o 
   6   4   0      176.96      160.86     37.74 o 
   8   4   0      238.69      190.06     37.50 o 
  10   4   0       30.95        6.03     39.33 o 
  12   4   0      223.27      175.79     61.73 o 
  14   4   0       75.56       83.62     77.64 o 
   2   5   0      596.80      754.74     46.37 o 
   4   5   0      574.19      535.93     39.14 o 
   6   5   0      643.42      638.69     41.70 o 
   8   5   0      166.79       69.30     43.78 o 
  10   5   0        0.17      -36.22     36.22 o 
  12   5   0     1079.60     1190.56    113.91 o 
   0   6   0     1608.59     1728.01    105.02 o 
   2   6   0     3909.90     3705.66     99.09 o 
   4   6   0      606.50      528.43     32.28 o 
   6   6   0     3074.37     2958.94     92.75 o 
   8   6   0       72.33        9.33     41.64 o 
  10   6   0        6.95      -38.90     38.90 o 
  12   6   0      171.11      230.66     68.49 o 
   2   7   0     1426.08     1316.33     57.88 o 
   4   7   0      242.44      206.56     34.53 o 
   6   7   0       90.77       92.48     35.80 o 
   8   7   0      149.45      177.32     58.29 o 
  10   7   0      325.57      345.65     70.71 o 
  12   7   0      123.98      136.01     97.54 o 
   0   8   0      309.87      342.90     72.45 o 
   2   8   0     5684.82     5448.78    128.34 o 
   4   8   0     3109.24     3024.39     98.89 o 
   6   8   0      456.70      423.68     95.34 o 
   8   8   0       45.74       45.40     43.94 o 
  10   8   0      490.56      595.64     89.90 o 
  12   8   0        2.26       23.93     61.30 o 
   2   9   0      192.10      185.76     36.27 o 
   4   9   0     1416.71     1437.89     89.83 o 
   6   9   0        0.83        7.39     48.85 o 
   8   9   0      575.22      608.71     87.84 o 
  10   9   0      428.40      378.63     81.42 o 
   0  10   0     3450.02     3479.92    138.19 o 
   2  10   0        3.58        4.51     46.16 o 
   4  10   0       69.47      167.54     48.02 o 
   6  10   0       20.72       -5.35     66.00 o 
   8  10   0      574.51      697.59     95.99 o 
  10  10   0       13.42        0.56     55.85 o 
   2  11   0        0.16       -5.61     28.56 o 
   4  11   0        0.07      -25.64     59.94 o 
   6  11   0      115.00       47.75     68.12 o 
   8  11   0        1.30      -10.44     45.40 o 
   0  12   0        3.57      -29.33     39.33 o 
   2  12   0        0.17        7.75     26.86 o 
   4  12   0       25.42       -7.16     64.74 o 
   6  12   0       60.12       53.33     61.44 o 
   2  13   0        2.86       19.45     53.77 o 
   4  13   0       10.55       47.28     72.69 o 
   0  14   0       99.79      119.95     54.77 o 
   2  14   0        2.63       58.97     83.03 o 
   1   1   1     2386.19     2435.31     29.25 o 
   2   1   1     1682.46     1507.78     25.58 o 
   3   1   1     3927.38     3961.65     40.37 o 
   4   1   1       18.75       16.03      7.25 o 
   5   1   1     2476.46     2610.04     34.00 o 
   6   1   1      816.01      838.02     21.75 o 
   7   1   1       50.73       79.48     12.89 o 
   8   1   1       21.51       -6.75     14.23 o 
   9   1   1      529.58      534.76     29.83 o 
  10   1   1       54.85       59.58     25.95 o 
  11   1   1       44.16       70.68     29.62 o 
  12   1   1      128.84      140.89     50.59 o 
  13   1   1        2.90       31.49     42.04 o 
  14   1   1        2.96       69.93     71.51 o 
   0   2   1    20567.51    19737.68    302.48 o 
   1   2   1       69.63       55.13      6.92 o 
   2   2   1     4264.94     4022.35     51.33 o 
   3   2   1     1330.54     1282.06     29.73 o 
   4   2   1      307.59      280.55     13.57 o 
   5   2   1        0.01        2.20      9.12 o 
   6   2   1       25.63       20.49     10.64 o 
   7   2   1       60.36       61.07     13.40 o 
   8   2   1      286.10      281.25     27.27 o 
   9   2   1      371.41      387.41     30.90 o 
  10   2   1       22.87       16.71     24.79 o 
  11   2   1      491.74      486.58     50.06 o 
  12   2   1      197.42      207.14     47.37 o 
  13   2   1        0.19        2.55     38.93 o 
  14   2   1       75.27      100.33     51.26 o 
   1   3   1     1429.96     1345.30     23.77 o 
   2   3   1     1311.72     1178.36     24.08 o 
   3   3   1      556.82      584.52     25.36 o 
   4   3   1     4088.22     4065.63     54.01 o 
   5   3   1      122.04      150.04     13.43 o 
   6   3   1      104.46       75.20     14.72 o 
   7   3   1      169.01      168.79     18.07 o 
   8   3   1       17.49       31.25     20.14 o 
   9   3   1      103.23      111.32     26.93 o 
  10   3   1      362.47      308.26     42.63 o 
  11   3   1      363.39      236.20     44.36 o 
  12   3   1        0.84      -25.35     27.73 o 
  13   3   1      185.69      224.26     64.58 o 
  14   3   1      250.37      437.46     83.88 o 
   0   4   1     1454.35     1437.20     90.31 o 
   1   4   1      634.00      647.35     24.48 o 
   2   4   1      159.90      162.24     20.36 o 
   3   4   1        0.36       -4.31      8.81 o 
   4   4   1      615.97      684.43     29.49 o 
   5   4   1        1.67        3.22     13.02 o 
   6   4   1      508.89      507.70     23.43 o 
   7   4   1        0.13       -0.75     15.73 o 
   8   4   1      151.26      119.75     26.04 o 
   9   4   1        4.70       18.28     28.09 o 
  10   4   1        8.20      -25.66     25.66 o 
  11   4   1        4.59       85.57     33.04 o 
  12   4   1      376.84      519.37     57.15 o 
  13   4   1      203.68      356.16    114.91 o 
  14   4   1        5.47       69.76     52.43 o 
   1   5   1        9.94        8.72     11.82 o 
   2   5   1      653.62      626.41     26.63 o 
   3   5   1      176.10      196.66     12.67 o 
   4   5   1      220.23      221.57     16.49 o 
   5   5   1       10.80        4.83     15.63 o 
   6   5   1       71.56      133.95     19.52 o 
   7   5   1        0.32        0.42     20.53 o 
   8   5   1        2.94       11.18     42.40 o 
   9   5   1       30.51       48.05     28.24 o 
  10   5   1        1.59       12.06     28.11 o 
  11   5   1       76.33       12.08     31.46 o 
  12   5   1      104.13       59.32     37.01 o 
  13   5   1       56.73       96.61     41.99 o 
   0   6   1     2148.24     2249.95     53.65 o 
   1   6   1       33.51       19.40     15.58 o 
   2   6   1     1417.38     1407.08     41.72 o 
   3   6   1        3.98        3.76      8.87 o 
   4   6   1      693.90      710.52     26.80 o 
   5   6   1       96.02       63.01     18.82 o 
   6   6   1     1520.85     1536.11     48.51 o 
   7   6   1      758.19      796.99     48.12 o 
   8   6   1      263.17      211.10     37.00 o 
   9   6   1       78.82       21.11     31.45 o 
  10   6   1        2.12      -11.89     35.02 o 
  11   6   1       45.25      110.86     41.15 o 
  12   6   1       39.87       61.61     39.56 o 
  13   6   1      556.07      674.29     70.54 o 
   1   7   1      221.46      240.17     24.56 o 
   2   7   1      309.28      318.48     24.44 o 
   3   7   1        2.82       -8.89     10.79 o 
   4   7   1      183.31      128.85     17.02 o 
   5   7   1      363.01      361.42     29.37 o 
   6   7   1     3112.87     3072.33     92.53 o 
   7   7   1      545.91      490.53     49.02 o 
   8   7   1       25.52        4.34     27.50 o 
   9   7   1      224.19      236.47     42.48 o 
  10   7   1      586.73      615.70     61.31 o 
  11   7   1      164.55      231.12     47.79 o 
  12   7   1       18.85       36.56     38.17 o 
   0   8   1     2301.16     2296.80     80.43 o 
   1   8   1        0.00      -13.24     13.24 o 
   2   8   1        2.02        8.61     16.19 o 
   3   8   1     2363.27     2189.04     61.81 o 
   4   8   1      122.19      112.35     20.87 o 
   5   8   1      755.75      825.04     44.88 o 
   6   8   1      220.87      220.00     54.97 o 
   7   8   1        0.13      -27.76     27.76 o 
   8   8   1       67.98       42.50     34.35 o 
   9   8   1        1.12       31.92     32.08 o 
  10   8   1      219.78      180.52     45.50 o 
  11   8   1        2.68        3.87     34.56 o 
  12   8   1       68.68       55.36     43.58 o 
   1   9   1     1774.05     1766.57     52.99 o 
   2   9   1      540.80      561.48     38.11 o 
   3   9   1      330.21      364.57     31.52 o 
   4   9   1       99.41      108.48     34.37 o 
   5   9   1      274.70      326.06     60.20 o 
   6   9   1        5.82       45.91     69.07 o 
   7   9   1       14.01       -7.15     47.36 o 
   8   9   1       65.68       34.66     35.15 o 
   9   9   1       38.03       55.40     38.83 o 
  10   9   1        0.02       15.35     35.13 o 
  11   9   1       27.54       18.66     50.07 o 
   0  10   1        1.13       23.55     21.82 o 
   1  10   1       75.60       48.98     19.73 o 
   2  10   1      103.64       79.56     23.05 o 
   3  10   1       33.53       10.99     18.94 o 
   4  10   1       25.88       27.49     30.94 o 
   5  10   1       18.48       63.25     45.98 o 
   6  10   1       29.62       27.83     45.24 o 
   7  10   1       36.22       43.82     94.12 o 
   8  10   1      126.49      120.28     42.75 o 
   9  10   1       89.47      126.06     43.62 o 
  10  10   1       26.42        5.02     40.84 o 
   1  11   1      317.77      274.50     28.11 o 
   2  11   1        9.30       38.33     22.55 o 
   3  11   1      106.89       80.62     27.51 o 
   4  11   1       59.51       56.63     52.47 o 
   5  11   1      212.68      103.32     56.55 o 
   6  11   1        9.09       21.39     42.86 o 
   7  11   1       33.34       53.10     50.58 o 
   8  11   1       85.57       82.06     46.68 o 
   9  11   1        0.60        8.40     39.88 o 
   0  12   1       50.75       45.47     30.12 o 
   1  12   1       23.94       32.04     19.44 o 
   2  12   1       78.27       90.06     23.64 o 
   3  12   1       25.89       64.73     49.25 o 
   4  12   1      537.24      587.36     85.01 o 
   5  12   1       53.47       34.49     51.75 o 
   6  12   1       12.87       11.80     42.92 o 
   7  12   1        6.68       69.10     45.61 o 
   1  13   1       25.25       53.29     23.48 o 
   2  13   1       43.41       52.77     33.35 o 
   3  13   1       69.10        8.73     32.95 o 
   4  13   1       10.38       66.15     55.85 o 
   5  13   1        2.66       49.39     51.96 o 
   6  13   1       43.72      193.16     59.61 o 
   0  14   1        0.23       40.06     34.81 o 
   1  14   1        7.13       -2.90     32.73 o 
   2  14   1       17.67       68.78     38.03 o 
   0   0   2        0.08        1.10      1.10 o 
   1   0   2    16273.42    16551.36    226.05 o 
   2   0   2     9789.21     9403.87     87.36 o 
   3   0   2    12306.07    11705.67    111.68 o 
   4   0   2       99.80      112.21     13.17 o 
   5   0   2     7782.75     8309.91     96.65 o 
   6   0   2      197.80      160.65     18.39 o 
   7   0   2     1453.08     1537.02     63.20 o 
   8   0   2     1307.73     1353.57     55.56 o 
   9   0   2       30.81       50.33     23.56 o 
  10   0   2      511.32      472.33     79.34 o 
  11   0   2      619.14      538.04     59.09 o 
  12   0   2       39.05       10.38     60.26 o 
   1   1   2        6.64       -3.52      3.52 o 
   2   1   2    38693.36    37074.98    251.97 o 
   3   1   2     4580.61     4433.25     41.22 o 
   4   1   2     8562.90     8595.20     66.07 o 
   5   1   2      946.90      918.76     20.10 o 
   6   1   2     5224.79     5507.39     55.20 o 
   7   1   2       25.01       43.47     12.26 o 
   8   1   2      161.39      175.30     20.70 o 
   9   1   2      155.06       97.13     22.90 o 
  10   1   2       67.48       57.05     21.61 o 
  11   1   2      261.19      249.25     39.81 o 
  12   1   2       13.90       24.81     36.48 o 
  13   1   2        3.47       21.01     59.43 o 
  14   1   2      240.10      157.64     87.47 o 
   0   2   2     1074.31      992.10     42.95 o 
   1   2   2     4804.02     4642.96     48.08 o 
   2   2   2     1535.82     1536.00     26.33 o 
   3   2   2     1404.72     1467.04     26.90 o 
   4   2   2        0.00       -4.74      8.24 o 
   5   2   2      107.60      136.79     12.31 o 
   6   2   2      959.65     1058.61     26.17 o 
   7   2   2      478.80      510.13     23.12 o 
   8   2   2       23.43       29.22     19.32 o 
   9   2   2       10.22        8.20     23.15 o 
  10   2   2      169.34       73.24     25.67 o 
  11   2   2       94.09      121.15     35.85 o 
  12   2   2        3.30       45.77     37.75 o 
  13   2   2       57.93      106.37     46.47 o 
  14   2   2      127.91      170.23     88.34 o 
   1   3   2     4260.85     3990.64     45.23 o 
   2   3   2      422.93      481.46     16.37 o 
   3   3   2     3489.21     3603.10     53.52 o 
   4   3   2      190.22      182.94     21.46 o 
   5   3   2      179.42      218.74     15.00 o 
   6   3   2      144.65      134.61     12.28 o 
   7   3   2      243.11      237.04     19.74 o 
   8   3   2       78.50       82.05     21.57 o 
   9   3   2       25.52       30.01     22.31 o 
  10   3   2      588.91      644.15     65.39 o 
  11   3   2        0.03       24.16     28.03 o 
  12   3   2        8.51       13.97     30.21 o 
  13   3   2       20.49       29.44     74.69 o 
  14   3   2        0.74       57.39     50.18 o 
   0   4   2      214.86      210.37     27.20 o 
   1   4   2      471.77      452.44     25.66 o 
   2   4   2      129.88      157.84     10.68 o 
   3   4   2       57.80       69.78     11.23 o 
   4   4   2      158.11      186.66     16.42 o 
   5   4   2      938.52      906.24     33.52 o 
   6   4   2       55.53       48.69     14.34 o 
   7   4   2        8.45       -3.33     15.72 o 
   8   4   2      113.24       77.65     24.62 o 
   9   4   2       24.95       10.73     25.71 o 
  10   4   2       47.69       56.50     30.04 o 
  11   4   2       81.76       46.19     32.06 o 
  12   4   2       32.19       12.29     33.09 o 
  13   4   2       90.13       93.98     46.00 o 
  14   4   2       19.38      120.23     54.09 o 
   1   5   2      548.36      544.82     21.53 o 
   2   5   2     2743.16     2626.42     49.92 o 
   3   5   2     2107.36     2070.53     33.98 o 
   4   5   2      330.36      331.33     20.21 o 
   5   5   2       13.37       11.89     13.07 o 
   6   5   2     2141.69     1953.19     47.54 o 
   7   5   2      263.63      312.32     31.23 o 
   8   5   2      372.65      415.79     43.67 o 
   9   5   2      525.72      454.19     48.28 o 
  10   5   2       58.97       69.30     30.01 o 
  11   5   2        4.53       33.22     33.06 o 
  12   5   2      623.46      707.34    110.85 o 
  13   5   2      204.50      262.19     56.76 o 
   0   6   2        0.23       32.11     25.50 o 
   1   6   2     1261.55     1210.76     32.71 o 
   2   6   2      538.89      559.43     29.92 o 
   3   6   2     1670.79     1636.46     43.41 o 
   4   6   2      781.50      798.37     26.68 o 
   5   6   2      315.03      332.95     26.86 o 
   6   6   2     1984.71     1992.74     50.36 o 
   7   6   2      177.89      148.94     28.30 o 
   8   6   2      219.19      132.93     47.86 o 
   9   6   2       42.07       -1.64     36.02 o 
  10   6   2       23.95        8.95     29.98 o 
  11   6   2      123.87       77.18     37.02 o 
  12   6   2      151.16      164.35     43.43 o 
  13   6   2      100.42      137.42     44.03 o 
   1   7   2      594.78      551.81     34.08 o 
   2   7   2      517.72      479.63     31.56 o 
   3   7   2      572.00      580.32     28.96 o 
   4   7   2     1569.17     1585.88     39.96 o 
   5   7   2       27.74       31.52     19.95 o 
   6   7   2      501.58      416.40     40.91 o 
   7   7   2      425.05      391.17     65.28 o 
   8   7   2      254.04      193.91     38.89 o 
   9   7   2        2.29       34.97     33.72 o 
  10   7   2      285.22      232.29     45.09 o 
  11   7   2       82.00       62.41     56.99 o 
  12   7   2        1.94       29.65     36.96 o 
   0   8   2     1766.96     1782.94     50.24 o 
   1   8   2      853.06      920.72     42.82 o 
   2   8   2      715.38      659.14     39.14 o 
   3   8   2       84.68       98.31     18.73 o 
   4   8   2      799.74      835.52     41.26 o 
   5   8   2     1085.51      993.10     65.01 o 
   6   8   2      460.42      440.03     50.96 o 
   7   8   2      386.61      308.23     51.82 o 
   8   8   2      145.43      143.24     38.81 o 
   9   8   2      417.89      398.94     57.74 o 
  10   8   2        0.21       48.11     36.81 o 
  11   8   2        1.47      -31.48     34.46 o 
  12   8   2        0.74       48.46     42.65 o 
   1   9   2      321.54      358.03     30.87 o 
   2   9   2       42.83       -6.71     17.01 o 
   3   9   2      145.56      132.09     24.07 o 
   4   9   2      868.15      888.42    118.94 o 
   5   9   2        9.21       78.47     32.41 o 
   6   9   2      111.68       26.03     41.32 o 
   7   9   2      160.72      128.80     44.03 o 
   8   9   2      145.23      156.64     42.01 o 
   9   9   2      132.75      109.75     39.46 o 
  10   9   2      114.29      101.74     43.43 o 
  11   9   2        3.88       -2.27     41.16 o 
   0  10   2      864.67     1022.83     58.74 o 
   1  10   2       63.10       51.32     18.54 o 
   2  10   2       48.00       46.40     20.53 o 
   3  10   2       94.29      119.69     27.77 o 
   4  10   2        0.24       12.44     28.57 o 
   5  10   2       61.67      137.41     54.03 o 
   6  10   2      156.98      137.77     51.86 o 
   7  10   2       69.22       96.53     44.13 o 
   8  10   2        7.57        2.15     52.46 o 
   9  10   2        8.19       42.29     41.21 o 
  10  10   2        0.40       75.04     45.26 o 
   1  11   2       44.53       43.74     20.97 o 
   2  11   2       81.78       62.41     22.82 o 
   3  11   2        4.43      -18.73     27.10 o 
   4  11   2       31.66      115.97     53.60 o 
   5  11   2        0.22       91.54     49.06 o 
   6  11   2      287.30      311.21     77.96 o 
   7  11   2       55.53       80.53    106.00 o 
   8  11   2       20.74       42.31     47.47 o 
   9  11   2       15.08       78.79     43.67 o 
   0  12   2       57.82       63.76     31.71 o 
   1  12   2        2.82        7.14     19.09 o 
   2  12   2       24.38       34.49     24.57 o 
   3  12   2        0.38       48.16     33.90 o 
   4  12   2       22.12      116.14     55.10 o 
   5  12   2       26.50      103.49     53.94 o 
   6  12   2        1.53       34.22     40.84 o 
   7  12   2       18.33      -16.77     44.65 o 
   1  13   2       51.02       77.44     25.24 o 
   2  13   2       20.01       29.53     27.66 o 
   3  13   2        3.45       91.02     39.59 o 
   4  13   2       40.51      100.03     42.82 o 
   5  13   2       63.22      140.35    112.49 o 
   0  14   2       21.74       54.25     35.62 o 
   1  14   2       60.69       74.25     37.85 o 
   2  14   2       20.64       46.33     53.46 o 
   1   1   3      209.23      157.60      7.43 o 
   2   1   3    57535.05    55619.16    371.87 o 
   3   1   3     2551.86     2414.55     28.01 o 
   4   1   3      321.77      386.91     13.46 o 
   5   1   3      127.84      123.76     10.80 o 
   6   1   3     3891.54     4129.36     47.92 o 
   7   1   3      319.92      341.84     18.46 o 
   8   1   3      200.98      247.19     23.76 o 
   9   1   3      625.76      613.02     33.51 o 
  10   1   3       93.59       70.44     22.61 o 
  11   1   3      162.50      105.06     50.11 o 
  12   1   3      163.87      149.79     49.50 o 
  13   1   3      146.55      157.36     57.09 o 
  14   1   3       64.82      105.25     84.96 o 
   0   2   3     3767.02     3758.85    139.04 o 
   1   2   3     3066.14     2916.47     34.97 o 
   2   2   3    18383.71    18071.94    146.92 o 
   3   2   3     7121.02     7139.30     68.29 o 
   4   2   3      275.79      329.97     14.50 o 
   5   2   3      258.12      352.65     19.34 o 
   6   2   3       44.70       65.84     12.09 o 
   7   2   3        2.81       17.66     11.75 o 
   8   2   3      449.39      531.87     45.56 o 
   9   2   3       22.26       22.78     20.27 o 
  10   2   3       27.97       34.71     24.44 o 
  11   2   3      325.40      284.60     42.71 o 
  12   2   3       51.67       17.91     35.81 o 
  13   2   3       90.98      117.15     56.15 o 
  14   2   3       97.84      161.22    125.08 o 
   1   3   3     2367.03     2273.52     36.58 o 
   2   3   3      282.69      304.43     13.70 o 
   3   3   3     1945.91     2070.41     35.54 o 
   4   3   3       43.86       30.27      9.47 o 
   5   3   3        0.71        7.88      8.00 o 
   6   3   3      135.91      118.15     12.92 o 
   7   3   3      355.43      327.06     27.95 o 
   8   3   3       45.31       37.86     23.47 o 
   9   3   3       28.60        4.34     22.42 o 
  10   3   3      466.39      500.83     59.79 o 
  11   3   3       87.12       94.02     33.33 o 
  12   3   3       14.94       51.18     37.68 o 
  13   3   3        7.30      -36.12     36.12 o 
  14   3   3        1.66      113.69     56.34 o 
   0   4   3      889.16      853.73     53.69 o 
   1   4   3     2862.65     2884.50     74.41 o 
   2   4   3      438.43      490.69     18.04 o 
   3   4   3      222.04      258.97     16.09 o 
   4   4   3        0.01       -0.39      9.68 o 
   5   4   3      537.30      554.38     23.52 o 
   6   4   3      457.97      479.67     20.52 o 
   7   4   3     1673.83     1572.08     39.24 o 
   8   4   3       41.43       41.96     22.07 o 
   9   4   3       31.69       51.20     28.54 o 
  10   4   3        0.93       -5.68     26.15 o 
  11   4   3       55.24       81.06     33.62 o 
  12   4   3       25.86       50.00     44.51 o 
  13   4   3      359.86      315.32     66.96 o 
  14   4   3      258.61      369.80     79.22 o 
   1   5   3       83.86       59.09     17.18 o 
   2   5   3        1.35       -5.76      9.03 o 
   3   5   3     1600.80     1575.29     29.36 o 
   4   5   3     1226.53     1136.29     32.11 o 
   5   5   3       22.66       37.29     13.94 o 
   6   5   3       22.41       17.65     17.83 o 
   7   5   3      307.76      329.73     31.57 o 
   8   5   3     1157.15     1103.16     51.71 o 
   9   5   3       19.38       24.63     28.72 o 
  10   5   3       73.63       15.20     28.20 o 
  11   5   3      114.47       43.66     34.34 o 
  12   5   3      144.65      201.79     44.27 o 
  13   5   3        3.96       36.34     42.48 o 
   0   6   3     3520.58     3399.50    105.03 o 
   1   6   3     1455.77     1622.29     38.07 o 
   2   6   3       43.82       12.98     13.12 o 
   3   6   3       60.96       57.11     11.01 o 
   4   6   3      312.28      271.86     18.28 o 
   5   6   3       33.48       10.93     16.27 o 
   6   6   3     1246.26     1293.22     51.71 o 
   7   6   3      360.03      360.35     32.83 o 
   8   6   3      351.24      353.88     90.42 o 
   9   6   3      683.91      608.28     54.61 o 
  10   6   3        0.04       17.57     30.84 o 
  11   6   3       33.59       55.93     37.04 o 
  12   6   3        0.07       38.81     53.38 o 
  13   6   3        3.15       76.94     40.28 o 
   1   7   3      895.13      862.73     39.49 o 
   2   7   3      494.10      509.10     29.34 o 
   3   7   3     1643.91     1710.34     42.84 o 
   4   7   3        4.93        6.22     13.57 o 
   5   7   3      132.47      169.26     24.29 o 
   6   7   3      119.20      164.58     32.39 o 
   7   7   3        6.95       -4.63     31.93 o 
   8   7   3        1.09      -25.22     25.22 o 
   9   7   3       42.73       58.56     31.55 o 
  10   7   3      254.58      266.71     47.06 o 
  11   7   3        4.03      -13.44     33.86 o 
  12   7   3        0.36       19.62     38.19 o 
   0   8   3      346.83      310.45     25.45 o 
   1   8   3       22.94        4.34     16.21 o 
   2   8   3     1440.19     1582.36     53.08 o 
   3   8   3        0.02      -16.94     16.94 o 
   4   8   3      960.53      986.87     53.88 o 
   5   8   3        2.28       46.02     29.26 o 
   6   8   3       26.49       51.32     30.41 o 
   7   8   3       57.41       25.66     34.59 o 
   8   8   3      156.55      149.42     38.51 o 
   9   8   3        5.10      -27.91     29.68 o 
  10   8   3      153.26      111.92     42.22 o 
  11   8   3       16.45       37.90     44.22 o 
  12   8   3        2.37       22.78     43.08 o 
   1   9   3      136.68      172.29     24.47 o 
   2   9   3      432.58      512.85     38.35 o 
   3   9   3        3.30       13.92     18.56 o 
   4   9   3     1608.61     1538.30     64.98 o 
   5   9   3      425.64      388.22     51.43 o 
   6   9   3        0.06       27.95     42.96 o 
   7   9   3      254.45      282.97     52.52 o 
   8   9   3        6.87        9.40     32.08 o 
   9   9   3        2.74       31.52     37.27 o 
  10   9   3       39.85       70.22     40.43 o 
  11   9   3      140.04      189.19     52.09 o 
   0  10   3      120.17      137.05     29.99 o 
   1  10   3      151.42      166.08     24.11 o 
   2  10   3       98.66       86.05     21.83 o 
   3  10   3       58.21       86.27     23.14 o 
   4  10   3       64.82      118.33     41.53 o 
   5  10   3      161.20      283.54     76.62 o 
   6  10   3        0.03      -35.99     35.99 o 
   7  10   3        0.10       24.53     39.50 o 
   8  10   3       38.71       79.64     39.50 o 
   9  10   3       98.38       90.87     44.45 o 
  10  10   3      143.26      151.09     49.09 o 
   1  11   3       88.92       73.10     21.66 o 
   2  11   3       75.48       79.55     22.55 o 
   3  11   3      354.32      321.38     44.99 o 
   4  11   3       53.16       92.74     46.97 o 
   5  11   3       84.68       63.19     50.07 o 
   6  11   3      147.37      147.18    110.52 o 
   7  11   3       83.56       72.64     41.45 o 
   8  11   3       12.86        2.51     36.43 o 
   9  11   3        1.44       14.89     38.51 o 
   0  12   3        1.74       -0.43     25.64 o 
   1  12   3        0.95        2.43     18.89 o 
   2  12   3        9.86       43.32     26.43 o 
   3  12   3       70.04       68.07     30.79 o 
   4  12   3      146.08      112.03     58.67 o 
   5  12   3        0.17      109.95     53.90 o 
   6  12   3       33.83       37.18     44.92 o 
   7  12   3      776.34      841.86    130.64 o 
   1  13   3        2.85       31.69     25.57 o 
   2  13   3       43.33       70.26     30.56 o 
   3  13   3        9.82       18.11     36.91 o 
   4  13   3        1.57       64.79     50.12 o 
   5  13   3       92.05      202.41     61.78 o 
   0  14   3        9.71       48.44     54.01 o 
   1  14   3       13.50       18.16     28.07 o 
   2  14   3        9.90       55.25     36.63 o 
   1   0   4      117.84      124.01      7.89 o 
   2   0   4     7206.01     7159.28     75.43 o 
   3   0   4      240.81      311.58     21.90 o 
   4   0   4     3017.96     3088.18     46.73 o 
   5   0   4     1830.17     1755.27     38.00 o 
   6   0   4      523.71      603.68     27.30 o 
   7   0   4      391.76      471.19     27.84 o 
   8   0   4      632.21      599.53     41.55 o 
   9   0   4       14.07        5.64     21.81 o 
  10   0   4       28.54       67.17     33.65 o 
  11   0   4        8.19       32.22     30.17 o 
  12   0   4      128.62       40.59     62.07 o 
  13   0   4      318.20      354.38    107.22 o 
   1   1   4     1400.79     1208.73     14.10 o 
   2   1   4     2786.50     2494.32     24.72 o 
   3   1   4      431.10      433.44     13.12 o 
   4   1   4       98.98      120.14      9.81 o 
   5   1   4      557.66      688.26     19.58 o 
   6   1   4      188.95      177.50     14.16 o 
   7   1   4       52.51       55.87     13.39 o 
   8   1   4       11.64       28.80     16.88 o 
   9   1   4       10.30        3.87     15.42 o 
  10   1   4      250.19      262.74     30.72 o 
  11   1   4      177.55      188.23     32.32 o 
  12   1   4       16.68       11.08     31.12 o 
  13   1   4      500.96      487.56    115.87 o 
  14   1   4       43.28      175.42     81.18 o 
   0   2   4     8768.18     8188.89    115.84 o 
   1   2   4    25403.71    25172.52    206.80 o 
   2   2   4    77895.09    76214.51    605.49 o 
   3   2   4     3788.72     3780.12     41.64 o 
   4   2   4     1798.40     1814.74     30.95 o 
   5   2   4       12.29       27.10     10.31 o 
   6   2   4      307.92      420.37     18.67 o 
   7   2   4      878.33      995.25     27.85 o 
   8   2   4      900.72      930.82     39.20 o 
   9   2   4        0.12      -19.13     19.13 o 
  10   2   4        4.21        3.44     23.52 o 
  11   2   4       41.48       66.56     41.14 o 
  12   2   4        0.44       33.24     35.28 o 
  13   2   4       20.34       71.55     48.90 o 
  14   2   4       22.94       35.72     49.19 o 
   1   3   4     9632.71     9242.46     96.50 o 
   2   3   4       95.94       88.05      9.60 o 
   3   3   4       44.39       57.96     10.19 o 
   4   3   4       53.92       37.90      8.63 o 
   5   3   4      127.01      145.78     12.38 o 
   6   3   4       27.57       47.53     11.43 o 
   7   3   4      912.73      969.49     28.56 o 
   8   3   4      634.69      716.20     42.51 o 
   9   3   4      212.35      191.09     30.04 o 
  10   3   4      433.51      454.61     47.17 o 
  11   3   4      382.69      418.96     49.63 o 
  12   3   4       40.72        5.76     39.07 o 
  13   3   4       21.16      -13.93     35.86 o 
  14   3   4       79.98       83.97     54.79 o 
   0   4   4     5864.24     5674.39    102.67 o 
   1   4   4      377.67      413.55     18.32 o 
   2   4   4      186.83      219.21     14.25 o 
   3   4   4        6.03       36.56     10.02 o 
   4   4   4       36.84       36.91     12.69 o 
   5   4   4      207.89      221.61     15.07 o 
   6   4   4      812.80      868.36     25.16 o 
   7   4   4      266.90      262.29     27.29 o 
   8   4   4      168.06      132.11     27.46 o 
   9   4   4      996.89      980.17     51.84 o 
  10   4   4      144.37      144.63     35.01 o 
  11   4   4      333.01      346.41     47.01 o 
  12   4   4       21.89       18.21     31.00 o 
  13   4   4      185.49      245.64     56.92 o 
  14   4   4      177.44      182.03     60.85 o 
   1   5   4     2036.43     2022.96     44.26 o 
   2   5   4       32.09       35.26      7.67 o 
   3   5   4      112.97      101.34     12.74 o 
   4   5   4      443.15      460.66     23.01 o 
   5   5   4     1076.70     1044.84     31.20 o 
   6   5   4      834.77      843.26     33.82 o 
   7   5   4      337.36      321.56     31.12 o 
   8   5   4      120.35      108.85     26.25 o 
   9   5   4       14.02       51.80     29.25 o 
  10   5   4       13.59      -25.07     25.07 o 
  11   5   4        2.05       63.60     35.80 o 
  12   5   4       43.73       33.28     37.03 o 
  13   5   4       64.44      146.05     63.11 o 
   0   6   4    12704.29    12378.49    203.34 o 
   1   6   4        0.18       15.82     10.08 o 
   2   6   4      273.86      296.38     22.03 o 
   3   6   4      197.55      195.60     15.32 o 
   4   6   4      941.07      932.81     28.05 o 
   5   6   4      918.21      901.65     37.18 o 
   6   6   4     1081.53     1023.61     48.01 o 
   7   6   4      874.77      886.47     43.77 o 
   8   6   4       40.44        2.55     25.34 o 
   9   6   4      500.87      487.50     58.12 o 
  10   6   4       10.06       75.48     34.58 o 
  11   6   4      205.32      246.59     46.16 o 
  12   6   4       10.39       25.38     36.82 o 
  13   6   4      129.24      163.90     70.09 o 
   1   7   4      137.76      137.92     17.75 o 
   2   7   4       90.42       64.88     16.93 o 
   3   7   4      774.87      741.70     31.41 o 
   4   7   4      771.80      814.76     30.47 o 
   5   7   4      436.16      436.20     42.81 o 
   6   7   4      425.23      351.47     35.44 o 
   7   7   4      193.72      144.49     40.60 o 
   8   7   4      349.26      370.62     58.94 o 
   9   7   4       75.72      128.90     37.12 o 
  10   7   4       60.50       22.91     32.85 o 
  11   7   4        5.28       19.87     36.67 o 
  12   7   4      401.41      417.48     59.45 o 
   0   8   4     1189.02     1155.86     53.92 o 
   1   8   4       30.36       58.01     26.04 o 
   2   8   4     1931.21     1863.60     51.94 o 
   3   8   4      474.41      527.57     38.09 o 
   4   8   4      420.83      390.47     44.68 o 
   5   8   4      939.77     1049.23     66.74 o 
   6   8   4      216.22      245.73     42.19 o 
   7   8   4      100.17       65.10     37.95 o 
   8   8   4        3.71       11.37     30.31 o 
   9   8   4      251.15      202.55     45.19 o 
  10   8   4      166.32      208.41     45.55 o 
  11   8   4      223.11      212.06     51.08 o 
  12   8   4       10.84       47.01     41.85 o 
   1   9   4      795.18      800.61     37.51 o 
   2   9   4      367.06      370.70     30.77 o 
   3   9   4     1908.79     2003.07     57.48 o 
   4   9   4       17.65        1.84     24.06 o 
   5   9   4      111.47      101.97     36.63 o 
   6   9   4      188.89      262.82     60.28 o 
   7   9   4        8.84        1.40     33.71 o 
   8   9   4       79.50       69.79     38.47 o 
   9   9   4       24.70       17.01     40.15 o 
  10   9   4       46.89        3.88     38.43 o 
  11   9   4        3.80       35.87     40.10 o 
   0  10   4      276.90      289.30     55.97 o 
   1  10   4     1110.23     1059.63     45.43 o 
   2  10   4      367.72      359.28     37.95 o 
   3  10   4       85.66       81.01     25.69 o 
   4  10   4       99.51       81.30     34.96 o 
   5  10   4       42.57      133.51     38.66 o 
   6  10   4       19.74       74.92     50.05 o 
   7  10   4      317.49      311.56     55.88 o 
   8  10   4        2.15      -32.41     32.41 o 
   9  10   4       25.82       80.12     51.93 o 
  10  10   4       56.06      115.96     46.98 o 
   1  11   4        0.50      -16.15     16.15 o 
   2  11   4      548.35      532.98     51.04 o 
   3  11   4        1.29      -32.20     32.20 o 
   4  11   4       57.01       57.06     33.89 o 
   5  11   4        1.45        4.39     43.98 o 
   6  11   4      108.54      124.41     55.35 o 
   7  11   4      172.17      117.29     48.63 o 
   8  11   4       96.66       48.61     51.37 o 
   9  11   4        0.93      -29.09     35.74 o 
   0  12   4       43.77       92.03     32.37 o 
   1  12   4      412.12      376.75     34.39 o 
   2  12   4       93.67       98.22     31.62 o 
   3  12   4       52.12       58.85     34.09 o 
   4  12   4       32.93        0.85     47.91 o 
   5  12   4       23.77      -28.96     42.36 o 
   6  12   4      181.26      174.88     61.38 o 
   7  12   4        9.10       43.21     70.54 o 
   1  13   4       47.50       57.48     28.55 o 
   2  13   4      272.68      282.20     38.66 o 
   3  13   4        0.20       39.86     37.82 o 
   4  13   4       24.43       37.14     38.23 o 
   5  13   4       18.88       34.92     37.41 o 
   0  14   4       31.92       28.81     55.83 o 
   1  14   4        4.54       50.68     30.64 o 
   2  14   4        1.16       13.36     33.55 o 
   1   1   5     7666.08     7532.89     58.56 o 
   2   1   5     1944.28     1863.36     24.10 o 
   3   1   5     1701.41     1727.82     25.31 o 
   4   1   5     1283.33     1328.78     22.84 o 
   5   1   5      257.05      326.28     14.33 o 
   6   1   5       78.40       99.22     12.52 o 
   7   1   5      573.70      702.91     24.45 o 
   8   1   5      165.96      188.67     22.88 o 
   9   1   5      212.81      157.31     24.88 o 
  10   1   5      356.14      365.68     33.60 o 
  11   1   5      280.24      300.57     38.18 o 
  12   1   5       40.83       64.35     37.68 o 
  13   1   5        6.49      111.78     70.33 o 
  14   1   5      109.42       26.12     65.76 o 
   0   2   5    50410.76    49016.61    591.99 o 
   1   2   5    15368.29    15269.50    123.02 o 
   2   2   5     6100.53     6066.62     53.56 o 
   3   2   5     1346.95     1393.58     22.82 o 
   4   2   5      717.35      846.60     20.70 o 
   5   2   5     3164.62     3341.57     43.14 o 
   6   2   5       11.70       13.25     10.13 o 
   7   2   5        1.14      -12.25     12.39 o 
   8   2   5        3.78      -15.32     19.75 o 
   9   2   5      198.82      207.11     29.62 o 
  10   2   5      251.64      281.02     34.58 o 
  11   2   5       31.08       77.95     35.65 o 
  12   2   5      124.75      146.46     46.46 o 
  13   2   5        4.43       96.66     43.62 o 
  14   2   5       58.59      -15.20     43.72 o 
   1   3   5       25.43       29.98     12.82 o 
   2   3   5     4512.40     4577.80     49.52 o 
   3   3   5     2344.77     2449.48     32.01 o 
   4   3   5     4635.01     4876.53     50.41 o 
   5   3   5     2374.82     2302.18     35.97 o 
   6   3   5       93.96       90.57     14.55 o 
   7   3   5       97.57      103.39     15.44 o 
   8   3   5      518.38      553.14     38.67 o 
   9   3   5        1.41        5.11     21.36 o 
  10   3   5       12.19       33.06     25.39 o 
  11   3   5      255.28      291.91     43.34 o 
  12   3   5        0.05       14.63     37.43 o 
  13   3   5       13.29       33.16     39.01 o 
  14   3   5        0.00       31.08     50.34 o 
   0   4   5      142.93      146.82     20.41 o 
   1   4   5       65.82       57.15     10.64 o 
   2   4   5      598.43      629.06     22.06 o 
   3   4   5      352.50      384.16     16.54 o 
   4   4   5       10.19        4.09      9.58 o 
   5   4   5      622.64      617.56     20.34 o 
   6   4   5        2.20       20.12      9.88 o 
   7   4   5     1864.73     1882.47     49.93 o 
   8   4   5      501.56      503.31     40.06 o 
   9   4   5       51.50       83.99     26.28 o 
  10   4   5       82.11       91.88     32.39 o 
  11   4   5       25.83       41.02     44.30 o 
  12   4   5      355.29      355.94     90.87 o 
  13   4   5       14.71       35.07     46.10 o 
  14   4   5      298.67      502.49     88.33 o 
   1   5   5     1833.44     1901.23     39.82 o 
   2   5   5     1277.27     1255.50     29.43 o 
   3   5   5      318.08      310.38     17.70 o 
   4   5   5       94.61       74.13     13.45 o 
   5   5   5      831.41      890.59     29.24 o 
   6   5   5       10.18        5.50     20.01 o 
   7   5   5      167.65      188.22     27.34 o 
   8   5   5     2886.91     2718.47     74.41 o 
   9   5   5      194.74      258.72     41.55 o 
  10   5   5        9.21        0.85     25.86 o 
  11   5   5       14.08       52.32     31.80 o 
  12   5   5      156.18      182.53     44.38 o 
  13   5   5        0.35       39.57     44.29 o 
   0   6   5     1417.57     1419.30     55.85 o 
   1   6   5      518.09      549.54     27.30 o 
   2   6   5       10.89        7.18     11.66 o 
   3   6   5      898.13      850.42     26.12 o 
   4   6   5      754.68      713.49     25.30 o 
   5   6   5     1574.93     1443.08     44.68 o 
   6   6   5       12.13       55.61     23.53 o 
   7   6   5      422.72      428.60     34.83 o 
   8   6   5       41.60       40.81     25.28 o 
   9   6   5       24.58      -17.33     27.85 o 
  10   6   5        1.10      -11.69     28.28 o 
  11   6   5      334.10      304.06     48.73 o 
  12   6   5      112.76      160.59     44.85 o 
  13   6   5       56.88      121.70     52.78 o 
   1   7   5       88.73       39.99     11.23 o 
   2   7   5      371.80      347.78     26.36 o 
   3   7   5       27.42       23.04     14.71 o 
   4   7   5      511.49      516.79     32.30 o 
   5   7   5       43.83       13.79     22.04 o 
   6   7   5        9.58      -22.66     22.66 o 
   7   7   5        5.69       -1.41     33.16 o 
   8   7   5       37.16       49.65     30.99 o 
   9   7   5      194.48      187.03     39.67 o 
  10   7   5        2.19      -21.35     31.46 o 
  11   7   5      146.71       97.83     40.97 o 
  12   7   5       28.95      109.50     44.11 o 
   0   8   5      174.88      135.56     33.03 o 
   1   8   5       78.10       64.79     19.66 o 
   2   8   5       74.28       85.51     19.87 o 
   3   8   5      241.60      244.44     25.83 o 
   4   8   5        9.45       16.25     20.35 o 
   5   8   5       43.59       45.87     28.19 o 
   6   8   5       26.74       38.55     30.82 o 
   7   8   5       25.57       29.90     35.10 o 
   8   8   5      257.52      181.57     59.13 o 
   9   8   5      126.02      110.77     40.06 o 
  10   8   5       49.62       56.08     38.57 o 
  11   8   5      156.38      194.40     53.77 o 
  12   8   5        3.25       41.94     41.31 o 
   1   9   5      147.29      125.72     20.41 o 
   2   9   5      376.38      399.49     36.49 o 
   3   9   5        0.47       21.04     17.97 o 
   4   9   5      334.03      313.16     50.73 o 
   5   9   5        0.18       22.90     30.32 o 
   6   9   5        0.05       68.39     38.04 o 
   7   9   5       98.48      103.23     41.30 o 
   8   9   5      236.35      170.74     40.95 o 
   9   9   5        4.73       18.93     36.77 o 
  10   9   5        9.73      -12.84     36.28 o 
  11   9   5        0.18       40.31     41.30 o 
   0  10   5      596.79      672.46     58.90 o 
   1  10   5      767.76      836.60     44.01 o 
   2  10   5     1888.24     1834.12     69.01 o 
   3  10   5      169.99      124.33     33.22 o 
   4  10   5       96.92      155.51     39.32 o 
   5  10   5       52.10       20.27     31.10 o 
   6  10   5      380.36      344.46     67.89 o 
   7  10   5       37.82       15.37     36.96 o 
   8  10   5        2.46       12.97     37.22 o 
   9  10   5        4.27        7.24     34.94 o 
  10  10   5       39.79       57.11     43.47 o 
   1  11   5      189.43      234.38     29.43 o 
   2  11   5      498.97      488.19     40.33 o 
   3  11   5       43.14       69.25     26.43 o 
   4  11   5      131.41       86.04     50.77 o 
   5  11   5       10.27       43.51     50.41 o 
   6  11   5        0.12       76.39     54.00 o 
   7  11   5        5.38       11.30     35.71 o 
   8  11   5        2.13       71.30     47.59 o 
   9  11   5      321.45      250.08     54.00 o 
   0  12   5       67.59       82.74     31.73 o 
   1  12   5      145.79      111.60     24.59 o 
   2  12   5       11.63        9.86     26.40 o 
   3  12   5       70.65       69.98     33.57 o 
   4  12   5        9.49       50.13     38.23 o 
   5  12   5        8.06       61.39     46.40 o 
   6  12   5        0.10       46.86     46.85 o 
   7  12   5        2.54       29.13     38.20 o 
   1  13   5      289.05      262.59     38.76 o 
   2  13   5      270.37      236.99     44.40 o 
   3  13   5      211.88      231.87     50.74 o 
   4  13   5       38.53      126.53     53.30 o 
   5  13   5       12.52       86.61     40.45 o 
   0  14   5        1.45       22.44     56.43 o 
   1  14   5        9.52       58.24     30.73 o 
   2  14   5        2.89       94.19     34.38 o 
   0   0   6        4.98       -6.29      6.29 o 
   1   0   6     5316.73     5299.24     56.60 o 
   2   0   6     6679.26     6389.41     76.95 o 
   3   0   6     5669.06     5386.28     66.85 o 
   4   0   6      337.27      377.54     27.85 o 
   5   0   6      130.49      127.20     15.04 o 
   6   0   6        4.31        7.60     12.90 o 
   7   0   6       10.70        1.99     15.00 o 
   8   0   6      817.97      851.55     46.56 o 
   9   0   6      369.20      356.34     36.85 o 
  10   0   6      264.51      185.99     55.58 o 
  11   0   6       83.08      104.72     48.58 o 
  12   0   6        0.62       48.99     48.67 o 
  13   0   6      346.67      540.03    120.91 o 
   1   1   6        2.84        3.44      4.61 o 
   2   1   6     3390.51     3411.57     36.20 o 
   3   1   6     2406.65     2374.62     28.56 o 
   4   1   6      412.63      419.66     16.17 o 
   5   1   6       13.08       14.39      9.10 o 
   6   1   6      756.15      779.44     22.07 o 
   7   1   6      202.97      234.17     16.94 o 
   8   1   6     1379.75     1403.79     41.61 o 
   9   1   6        2.09       14.45     18.36 o 
  10   1   6      227.26      204.30     31.94 o 
  11   1   6        1.76       13.72     23.52 o 
  12   1   6      323.56      403.00     58.04 o 
  13   1   6        4.33       14.00     57.74 o 
  14   1   6       55.42       78.59     76.62 o 
   0   2   6    29800.81    29093.73    311.69 o 
   1   2   6     4998.06     4768.78     47.08 o 
   2   2   6     3151.54     3277.98     30.43 o 
   3   2   6     1411.42     1334.91     21.66 o 
   4   2   6      100.08      126.30      9.87 o 
   5   2   6      563.03      569.66     22.34 o 
   6   2   6     1835.16     1896.55     34.15 o 
   7   2   6      504.24      507.62     24.25 o 
   8   2   6       98.06       25.45     25.40 o 
   9   2   6       42.51       41.09     22.66 o 
  10   2   6       17.55       56.56     25.38 o 
  11   2   6      644.04      612.45     63.02 o 
  12   2   6       47.51       61.74     35.67 o 
  13   2   6       59.75       58.42     40.35 o 
  14   2   6        0.29       42.95     65.21 o 
   1   3   6     4522.88     4386.39     51.14 o 
   2   3   6      602.18      564.31     18.29 o 
   3   3   6      340.16      376.90     13.16 o 
   4   3   6    16187.40    16823.78    127.02 o 
   5   3   6     1651.15     1543.92     31.07 o 
   6   3   6      900.21      957.65     35.21 o 
   7   3   6      173.45      234.79     21.16 o 
   8   3   6      816.83      819.71     44.92 o 
   9   3   6      982.20      994.49     50.79 o 
  10   3   6      222.53      158.99     31.83 o 
  11   3   6      511.23      469.29     52.82 o 
  12   3   6      779.82      758.62     76.35 o 
  13   3   6       23.74       -6.68     36.97 o 
  14   3   6       34.98       85.71     54.61 o 
   0   4   6      166.83      176.37     27.42 o 
   1   4   6      184.66      232.05     16.27 o 
   2   4   6      201.56      214.64     12.97 o 
   3   4   6      416.33      452.59     17.44 o 
   4   4   6       47.21       63.77     10.03 o 
   5   4   6      533.94      568.60     19.65 o 
   6   4   6      214.46      197.40     16.42 o 
   7   4   6     1071.92     1091.72     57.90 o 
   8   4   6      338.12      340.06     35.48 o 
   9   4   6      106.50      143.53     31.85 o 
  10   4   6      467.05      480.01     50.47 o 
  11   4   6       45.89       33.20     33.08 o 
  12   4   6       17.86       21.40     60.72 o 
  13   4   6        1.00       19.26     38.73 o 
   1   5   6     1468.35     1477.13     29.05 o 
   2   5   6      227.56      280.91     16.02 o 
   3   5   6        7.63       11.41     11.20 o 
   4   5   6      916.94      964.71     30.11 o 
   5   5   6      337.54      379.96     20.74 o 
   6   5   6       77.47       48.12     20.95 o 
   7   5   6      898.81      906.42     42.47 o 
   8   5   6      536.09      534.55     42.07 o 
   9   5   6      407.63      363.60     39.50 o 
  10   5   6      123.52      116.81     53.35 o 
  11   5   6        0.75       24.83     31.06 o 
  12   5   6        0.96       10.83     34.14 o 
  13   5   6      229.72      251.78     83.22 o 
   0   6   6        6.81        5.18     15.30 o 
   1   6   6      321.31      331.39     15.92 o 
   2   6   6     1072.60      993.42     30.17 o 
   3   6   6      831.21      826.88     25.45 o 
   4   6   6     2015.24     1947.12     43.99 o 
   5   6   6      547.53      588.57     43.25 o 
   6   6   6      168.82      145.26     27.47 o 
   7   6   6       15.05       15.14     22.91 o 
   8   6   6        5.72       65.34     26.86 o 
   9   6   6       39.49       48.76     35.99 o 
  10   6   6       31.14       54.85     32.90 o 
  11   6   6       36.23       17.05     35.55 o 
  12   6   6       90.20      128.95     44.03 o 
  13   6   6       75.76      125.26     51.49 o 
   1   7   6       50.90       53.70     12.05 o 
   2   7   6       75.45       96.42     18.17 o 
   3   7   6       34.29       28.81     15.25 o 
   4   7   6     3778.67     3816.76     63.74 o 
   5   7   6      286.03      275.76     45.95 o 
   6   7   6      128.58       67.19     33.21 o 
   7   7   6        9.40      -15.73     22.71 o 
   8   7   6       45.85       78.84     33.40 o 
   9   7   6      121.60      107.77     37.37 o 
  10   7   6      300.02      364.86     75.69 o 
  11   7   6      139.22      143.37     53.84 o 
  12   7   6        0.77       80.64     43.24 o 
   0   8   6      516.70      492.54     32.84 o 
   1   8   6      207.32       98.94     32.73 o 
   2   8   6      156.45      178.92     23.55 o 
   3   8   6      166.63      125.53     22.33 o 
   4   8   6       31.95       47.28     28.24 o 
   5   8   6      152.87      120.24     34.79 o 
   6   8   6      171.08      234.38     42.57 o 
   7   8   6       40.68        3.94     27.74 o 
   8   8   6      284.61      407.33     51.17 o 
   9   8   6      139.81      211.45     44.17 o 
  10   8   6       57.70       45.37     35.92 o 
  11   8   6       14.53       28.62     39.06 o 
  12   8   6      221.09      203.30     51.81 o 
   1   9   6       90.09      103.84     20.89 o 
   2   9   6      453.58      449.25     33.55 o 
   3   9   6      131.96      106.29     23.68 o 
   4   9   6      452.79      517.92     93.54 o 
   5   9   6      120.04       80.24     34.41 o 
   6   9   6        0.79       40.84     31.96 o 
   7   9   6       48.42       47.36     38.01 o 
   8   9   6       53.61       78.57     57.28 o 
   9   9   6       34.55       59.84     39.28 o 
  10   9   6        9.41       83.42     41.76 o 
  11   9   6       96.64       79.73     44.84 o 
   0  10   6      205.71      125.50     49.09 o 
   1  10   6      170.39      200.13     25.26 o 
   2  10   6      594.93      612.19     48.01 o 
   3  10   6      250.19      252.17     39.56 o 
   4  10   6      100.89      141.23     39.04 o 
   5  10   6      305.38      266.73     50.62 o 
   6  10   6      322.63      380.55    117.33 o 
   7  10   6        9.40       -9.76     39.06 o 
   8  10   6       10.48       -0.38     37.66 o 
   9  10   6      118.05       79.46     40.71 o 
  10  10   6       92.08       58.99     41.70 o 
   1  11   6      158.16      136.86     27.61 o 
   2  11   6       20.47       21.10     26.84 o 
   3  11   6       23.05       37.67     26.49 o 
   4  11   6        0.43       25.87     32.38 o 
   5  11   6      224.97      217.10     62.48 o 
   6  11   6       89.78       83.54     52.99 o 
   7  11   6      134.80      105.94     47.86 o 
   8  11   6       54.70       36.28     44.35 o 
   9  11   6       55.79       49.05     46.52 o 
   0  12   6      608.56      498.39     70.82 o 
   1  12   6        0.15       44.30     27.51 o 
   2  12   6      168.74      176.41     34.70 o 
   3  12   6      104.17      113.78     47.42 o 
   4  12   6      166.68      183.18     50.50 o 
   5  12   6      255.38      240.07     65.97 o 
   6  12   6      834.18      874.13    123.86 o 
   7  12   6       48.22       -9.92     36.53 o 
   1  13   6      206.16      215.22     36.09 o 
   2  13   6       14.38       34.07     29.63 o 
   3  13   6      115.05       86.62     36.44 o 
   4  13   6       30.09       42.66     38.13 o 
   5  13   6      167.08      205.15     54.37 o 
   0  14   6       10.68       33.29     53.10 o 
   1  14   6       15.65       27.04     37.46 o 
   2  14   6        0.97       50.31     30.17 o 
   1   1   7     8715.60     8596.07     67.08 o 
   2   1   7     1356.38     1298.53     20.22 o 
   3   1   7     3508.19     3760.57     37.22 o 
   4   1   7     3536.98     3633.17     49.91 o 
   5   1   7        0.00        5.95      8.58 o 
   6   1   7      116.92      135.07     12.86 o 
   7   1   7       10.93       -1.98     11.64 o 
   8   1   7      580.49      594.67     30.84 o 
   9   1   7      107.29      114.48     23.69 o 
  10   1   7      688.71      755.56     48.60 o 
  11   1   7        2.47       -0.93     23.35 o 
  12   1   7       28.46      -33.36     37.84 o 
  13   1   7        3.02       74.57     71.03 o 
  14   1   7        1.12       39.49     69.30 o 
   0   2   7    13581.79    13660.29    142.71 o 
   1   2   7     8601.49     8443.71     75.87 o 
   2   2   7     1215.43     1140.80     18.54 o 
   3   2   7     3342.17     3339.18     39.42 o 
   4   2   7      345.96      297.35     11.86 o 
   5   2   7      998.03      981.79     29.24 o 
   6   2   7     1608.90     1640.21     34.56 o 
   7   2   7      429.91      452.38     23.54 o 
   8   2   7      554.39      613.23     49.42 o 
   9   2   7      510.80      530.30     39.07 o 
  10   2   7      252.32      319.73     35.49 o 
  11   2   7       35.38       40.33     30.20 o 
  12   2   7        2.78      -22.16     46.94 o 
  13   2   7      119.44       71.67     42.33 o 
  14   2   7       23.15       47.43     74.89 o 
   1   3   7     5059.89     5248.47     59.19 o 
   2   3   7        0.24        2.85      6.23 o 
   3   3   7     3534.41     3646.30     39.27 o 
   4   3   7     6956.12     7327.43     66.85 o 
   5   3   7        3.26        4.17      8.43 o 
   6   3   7       44.14       53.91     10.33 o 
   7   3   7      746.62      700.93     31.60 o 
   8   3   7      923.67      944.48     47.45 o 
   9   3   7     1148.78     1141.61     69.35 o 
  10   3   7      213.76      242.26     40.34 o 
  11   3   7       99.75      100.69     43.18 o 
  12   3   7        0.30       33.15     45.28 o 
  13   3   7        0.06       98.63     45.20 o 
  14   3   7       79.09       39.60    108.44 o 
   0   4   7     5583.32     5620.50    136.48 o 
   1   4   7     1475.24     1686.78     30.61 o 
   2   4   7     5356.36     5393.86     81.54 o 
   3   4   7     4267.43     4459.65     54.02 o 
   4   4   7      406.56      481.38     17.68 o 
   5   4   7     1685.13     1753.57     31.03 o 
   6   4   7      189.60      229.09     19.38 o 
   7   4   7       46.00       32.68     16.43 o 
   8   4   7      532.08      550.01     37.25 o 
   9   4   7       24.60       69.38     40.17 o 
  10   4   7      600.17      516.35     71.84 o 
  11   4   7      278.91      230.32     49.01 o 
  12   4   7       78.27       -8.19     37.13 o 
  13   4   7        7.60      -14.04     50.74 o 
   1   5   7        5.64       10.95     11.46 o 
   2   5   7      419.82      390.27     19.64 o 
   3   5   7     1072.60     1022.86     29.49 o 
   4   5   7        3.57       -4.56     11.67 o 
   5   5   7       92.23       69.73     18.54 o 
   6   5   7      106.17       82.81     23.79 o 
   7   5   7      677.06      723.73     39.76 o 
   8   5   7       19.02      -12.99     26.95 o 
   9   5   7      661.72      686.95     47.53 o 
  10   5   7       78.61       95.81     32.57 o 
  11   5   7      114.90       87.32     43.92 o 
  12   5   7       80.07       14.55     47.69 o 
  13   5   7      218.03      218.55     55.93 o 
   0   6   7      363.78      418.02     42.31 o 
   1   6   7      170.10      158.22     16.39 o 
   2   6   7      504.49      569.75     28.13 o 
   3   6   7       12.57        3.83     16.13 o 
   4   6   7     1052.60     1017.35     36.97 o 
   5   6   7      335.90      291.19     26.95 o 
   6   6   7      250.57      245.79     30.51 o 
   7   6   7        2.11        6.90     24.34 o 
   8   6   7       36.28       28.45     24.18 o 
   9   6   7       34.01       48.27     31.51 o 
  10   6   7      133.61      131.27     37.56 o 
  11   6   7       19.23       45.25     35.98 o 
  12   6   7       24.52       16.87     37.87 o 
  13   6   7       15.25       67.27     50.11 o 
   1   7   7       36.83        9.63     12.09 o 
   2   7   7        5.06       13.99     15.75 o 
   3   7   7      300.25      326.42     25.04 o 
   4   7   7      671.97      678.96     37.45 o 
   5   7   7      785.92      746.29     89.83 o 
   6   7   7        8.67       35.64     25.96 o 
   7   7   7        3.17       -7.89     23.90 o 
   8   7   7       24.72       32.69     30.09 o 
   9   7   7      198.03      244.96     44.54 o 
  10   7   7        1.24       18.46     33.86 o 
  11   7   7      129.60      188.04     47.15 o 
  12   7   7      597.36      571.52     67.73 o 
   0   8   7       20.27       19.90     23.70 o 
   1   8   7      133.60       73.91     23.71 o 
   2   8   7      410.82      343.48     28.30 o 
   3   8   7      482.72      502.87     40.29 o 
   4   8   7        9.87       53.45     28.01 o 
   5   8   7      219.09      267.37     41.37 o 
   6   8   7       44.40       83.11     28.32 o 
   7   8   7        0.16       31.10     28.27 o 
   8   8   7       16.42       15.81     29.88 o 
   9   8   7      156.61      170.04     43.23 o 
  10   8   7        0.05       24.41     36.19 o 
  11   8   7        1.48       80.37     41.30 o 
   1   9   7      128.08       58.23     17.60 o 
   2   9   7        7.60       14.83     16.23 o 
   3   9   7      192.31      175.99     33.96 o 
   4   9   7      801.81      713.44     62.06 o 
   5   9   7       96.76       24.51     58.86 o 
   6   9   7       44.48       81.25     31.25 o 
   7   9   7        9.40        0.22     34.25 o 
   8   9   7      211.74      244.03     52.32 o 
   9   9   7       34.79       -8.90     31.19 o 
  10   9   7       73.95       89.81     42.47 o 
  11   9   7       55.01       42.41     38.86 o 
   0  10   7       74.51       27.43     33.95 o 
   1  10   7      355.40      253.68     31.81 o 
   2  10   7        6.66        8.43     17.35 o 
   3  10   7       27.99       31.32     26.55 o 
   4  10   7        0.22       62.07     34.08 o 
   5  10   7       29.68       37.80     33.01 o 
   6  10   7      641.82      713.85    111.06 o 
   7  10   7        9.84        5.44     40.21 o 
   8  10   7      343.13      269.21     56.28 o 
   9  10   7       17.80       59.55     41.36 o 
  10  10   7      161.60      155.54     46.54 o 
   1  11   7     1494.62     1682.67     58.29 o 
   2  11   7      303.52      309.75     38.52 o 
   3  11   7      666.49      582.62     70.13 o 
   4  11   7      225.24      308.76     85.16 o 
   5  11   7      183.63      103.38     42.53 o 
   6  11   7        0.30       60.45     49.58 o 
   7  11   7       58.74      122.66     66.56 o 
   8  11   7        4.27      -34.87     34.99 o 
   9  11   7        0.30      -14.82     46.18 o 
   0  12   7      802.24      811.00     63.27 o 
   1  12   7      222.30      188.56     36.41 o 
   2  12   7       38.66       61.33     29.05 o 
   3  12   7       30.65       93.49     34.17 o 
   4  12   7       63.11       62.91     30.32 o 
   5  12   7       62.58      138.15     44.22 o 
   6  12   7      177.33      154.99    161.50 o 
   7  12   7      118.07      206.45     64.49 o 
   1  13   7        1.18        3.79     26.13 o 
   2  13   7       88.47      113.41     35.20 o 
   3  13   7        0.45        2.62     33.30 o 
   4  13   7      163.87      179.92     49.62 o 
   5  13   7       69.09       64.00     59.32 o 
   0  14   7        0.89       80.59     55.68 o 
   1  14   7        1.65       45.66     40.60 o 
   2  14   7       18.94       43.71     41.60 o 
   1   0   8      133.29      129.33     13.23 o 
   2   0   8      801.11      788.88     20.15 o 
   3   0   8       37.28       44.91     14.83 o 
   4   0   8        1.54       13.37     10.86 o 
   5   0   8     1096.82     1058.14     29.91 o 
   6   0   8      620.88      617.26     27.56 o 
   7   0   8      207.87      227.01     22.17 o 
   8   0   8      157.40      165.37     36.58 o 
   9   0   8      196.42      189.82     99.47 o 
  10   0   8      167.17      119.79     44.64 o 
  11   0   8      228.57      250.65     58.01 o 
  12   0   8      176.62      249.58     62.78 o 
  13   0   8       75.16       96.60     67.34 o 
   1   1   8     1850.16     1950.27     26.11 o 
   2   1   8        4.56       15.16      7.32 o 
   3   1   8     4934.85     4914.62     46.73 o 
   4   1   8      326.46      314.97     12.82 o 
   5   1   8     1186.92     1197.87     24.11 o 
   6   1   8      260.52      224.75     14.58 o 
   7   1   8      159.77      138.62     15.84 o 
   8   1   8       53.74       76.44     29.75 o 
   9   1   8     1587.22     1502.80     51.53 o 
  10   1   8       39.59       58.77     24.54 o 
  11   1   8      168.25      179.05     32.68 o 
  12   1   8       22.48       47.94     39.25 o 
  13   1   8        0.10       -7.17     68.75 o 
  14   1   8       25.16      186.43     88.58 o 
   0   2   8     5696.46     6074.46     66.93 o 
   1   2   8       59.98       74.62      7.41 o 
   2   2   8     7839.22     7676.73     65.87 o 
   3   2   8       41.05       42.73      9.07 o 
   4   2   8      965.64     1017.06     22.34 o 
   5   2   8       21.22       18.14      8.39 o 
   6   2   8       37.86       55.65     13.36 o 
   7   2   8       24.51       25.37     16.30 o 
   8   2   8       70.60       33.10     20.30 o 
   9   2   8     1418.67     1375.04     56.42 o 
  10   2   8      146.55      157.65     30.20 o 
  11   2   8       34.29       32.57     29.06 o 
  12   2   8      570.23      610.65     70.44 o 
  13   2   8       90.27       47.81     43.84 o 
  14   2   8        2.06       78.98     74.81 o 
   1   3   8      385.16      388.65     12.77 o 
   2   3   8        0.30        3.14      5.96 o 
   3   3   8     6233.85     6564.98     58.93 o 
   4   3   8       19.65       30.07      9.70 o 
   5   3   8      162.16      148.32     11.78 o 
   6   3   8      134.58      177.81     16.06 o 
   7   3   8      201.91      196.28     23.35 o 
   8   3   8       76.10       72.86     24.78 o 
   9   3   8     1342.95     1359.07     57.30 o 
  10   3   8        6.36       39.15     26.25 o 
  11   3   8        2.94       14.86     41.76 o 
  12   3   8      140.43      133.39     46.29 o 
  13   3   8       14.49       20.85     45.89 o 
  14   3   8       65.38       94.40     49.99 o 
   0   4   8     8517.79     8371.91    175.35 o 
   1   4   8        0.12       10.15      7.18 o 
   2   4   8    17641.94    18388.06    165.98 o 
   3   4   8    13681.29    13763.85    111.48 o 
   4   4   8     3807.63     3596.55     45.42 o 
   5   4   8      299.79      323.22     17.73 o 
   6   4   8     1966.36     1945.74     48.34 o 
   7   4   8      972.84      937.21     34.18 o 
   8   4   8      497.38      468.16     38.74 o 
   9   4   8      238.44      286.93     35.76 o 
  10   4   8        0.71      -20.80     25.18 o 
  11   4   8     1070.43     1161.12     72.59 o 
  12   4   8      102.09       68.67     42.48 o 
  13   4   8        0.00       40.42     42.58 o 
   1   5   8      103.74      110.74     10.92 o 
   2   5   8     1023.93      974.26     24.06 o 
   3   5   8      102.56      122.28     14.36 o 
   4   5   8      110.60       71.38     12.63 o 
   5   5   8     2899.76     2918.06     58.67 o 
   6   5   8      704.95      824.47     42.88 o 
   7   5   8      210.79      182.78     41.59 o 
   8   5   8       73.32       68.33     25.25 o 
   9   5   8       25.48       32.62     24.29 o 
  10   5   8      287.93      254.58     50.81 o 
  11   5   8      209.10      217.20     46.51 o 
  12   5   8       12.63       69.46     43.58 o 
  13   5   8      244.93      310.92     60.68 o 
   0   6   8      132.46       94.24     22.84 o 
   1   6   8       68.62       61.87     12.65 o 
   2   6   8       56.61       52.21     10.92 o 
   3   6   8      578.00      594.75     26.79 o 
   4   6   8       80.97       60.08     17.01 o 
   5   6   8       26.35       -8.57     17.90 o 
   6   6   8        7.29        6.11     21.31 o 
   7   6   8        0.16       -6.56     23.50 o 
   8   6   8       52.35       45.16     25.34 o 
   9   6   8      103.26       91.90     34.29 o 
  10   6   8       10.70       38.84     49.83 o 
  11   6   8      274.96      424.94     54.39 o 
  12   6   8      124.52      140.56     42.83 o 
  13   6   8      172.88      112.34     52.98 o 
   1   7   8      108.10       85.20     15.79 o 
   2   7   8        1.87       -9.45     14.81 o 
   3   7   8     1331.76     1309.61     40.67 o 
   4   7   8        0.51       -6.39     14.12 o 
   5   7   8       43.62       63.92     27.09 o 
   6   7   8       35.61       16.98     30.34 o 
   7   7   8        8.01       24.44     27.79 o 
   8   7   8       71.23       51.10     27.64 o 
   9   7   8       60.86      142.67     39.39 o 
  10   7   8       18.27        4.27     33.69 o 
  11   7   8      304.23      367.77     54.49 o 
  12   7   8       96.60       90.03     52.07 o 
   0   8   8      916.50      875.55     57.56 o 
   1   8   8       55.11       61.38     18.23 o 
   2   8   8      541.23      586.31     31.76 o 
   3   8   8        1.36      -16.18     16.18 o 
   4   8   8       29.85       15.97     26.35 o 
   5   8   8      390.14      293.62     43.94 o 
   6   8   8        1.23       17.19     26.50 o 
   7   8   8      245.60      196.82     45.17 o 
   8   8   8       77.05       76.26     40.73 o 
   9   8   8       27.44       68.53     36.98 o 
  10   8   8      107.09       98.60     48.13 o 
  11   8   8        0.59      -17.05     36.28 o 
   1   9   8       36.02       18.98     17.53 o 
   2   9   8      126.07      120.06     28.57 o 
   3   9   8      226.16      226.75     41.99 o 
   4   9   8       73.14       46.71     30.33 o 
   5   9   8      332.81      449.37     55.15 o 
   6   9   8       94.48       50.77     30.86 o 
   7   9   8       68.93       45.82     37.15 o 
   8   9   8      108.25       54.17     40.80 o 
   9   9   8       93.28      139.97     42.78 o 
  10   9   8      239.57      325.50     54.23 o 
  11   9   8       14.13       30.99     38.88 o 
   0  10   8      171.93      155.47     41.95 o 
   1  10   8      326.74      401.53     35.36 o 
   2  10   8       60.71       93.16     23.15 o 
   3  10   8      467.78      484.89     49.88 o 
   4  10   8        3.87       10.61     29.94 o 
   5  10   8       16.42       84.59     37.84 o 
   6  10   8       11.44        6.70     35.78 o 
   7  10   8       70.50       94.38     44.95 o 
   8  10   8      300.48      498.33     66.83 o 
   9  10   8       17.16        6.12     34.74 o 
  10  10   8        1.61        8.00     40.24 o 
   1  11   8     1946.72     1860.12     66.60 o 
   2  11   8      153.29      121.84     31.81 o 
   3  11   8       14.12       10.83     26.30 o 
   4  11   8      521.27      502.16     54.81 o 
   5  11   8      245.05      224.63     48.88 o 
   6  11   8      258.75      200.47     56.06 o 
   7  11   8      517.20      417.16    115.58 o 
   8  11   8      667.76      968.29     91.75 o 
   9  11   8       14.85       40.59     41.95 o 
   0  12   8      509.60      508.76     54.39 o 
   1  12   8        8.51       45.51     27.06 o 
   2  12   8      122.92      132.84     34.94 o 
   3  12   8      338.77      335.90     68.15 o 
   4  12   8      220.59      272.57     45.12 o 
   5  12   8       73.37       59.17     39.96 o 
   6  12   8       86.91       61.30     46.65 o 
   7  12   8        6.46      126.62     53.42 o 
   1  13   8       28.55       44.23     26.78 o 
   2  13   8       85.33      110.12     33.75 o 
   3  13   8       62.02       46.91     40.40 o 
   4  13   8        1.89       11.08     39.27 o 
   5  13   8        0.13       83.63     39.03 o 
   0  14   8        0.17       14.57     69.34 o 
   1  14   8      124.81       98.25     40.32 o 
   1   1   9        0.96        2.87      6.00 o 
   2   1   9     1195.91     1145.28     17.31 o 
   3   1   9      336.02      323.99     15.08 o 
   4   1   9      135.08      134.62      9.85 o 
   5   1   9      931.76     1023.19     21.49 o 
   6   1   9     1249.02     1197.46     27.03 o 
   7   1   9      334.68      330.82     19.57 o 
   8   1   9        4.65      -17.04     17.04 o 
   9   1   9      490.72      541.79     35.87 o 
  10   1   9      219.56      243.74     33.99 o 
  11   1   9      183.59      180.12     33.51 o 
  12   1   9       56.12       77.62     34.84 o 
  13   1   9       83.36      112.12     63.01 o 
  14   1   9        3.75      102.34     76.54 o 
   0   2   9     3134.50     3025.82     40.85 o 
   1   2   9     1120.59     1074.14     18.39 o 
   2   2   9      253.57      238.07     10.70 o 
   3   2   9      420.29      454.48     15.02 o 
   4   2   9      119.40       96.82     11.40 o 
   5   2   9      495.28      513.33     19.96 o 
   6   2   9      131.16       97.96     13.06 o 
   7   2   9       53.44       53.85     15.87 o 
   8   2   9      108.48      106.33     22.58 o 
   9   2   9     1733.21     1797.80     57.55 o 
  10   2   9       14.32       -1.74     40.32 o 
  11   2   9      130.00      156.13     38.05 o 
  12   2   9      116.30       61.83     39.19 o 
  13   2   9       29.90       82.07     56.14 o 
  14   2   9        0.79       19.35     70.56 o 
   1   3   9       52.40       37.04      7.36 o 
   2   3   9     9501.17    10208.16     83.15 o 
   3   3   9     1335.56     1334.32     24.88 o 
   4   3   9     1781.49     1869.21     32.18 o 
   5   3   9      490.91      479.07     21.72 o 
   6   3   9        0.63       -2.12     11.25 o 
   7   3   9     1386.15     1307.78     50.47 o 
   8   3   9      491.40      488.38     32.53 o 
   9   3   9      453.74      413.28     38.38 o 
  10   3   9      168.72      130.82     30.44 o 
  11   3   9      188.43      206.21     40.15 o 
  12   3   9      104.77      160.65     50.18 o 
  13   3   9      112.12      159.00     53.96 o 
  14   3   9        5.79       45.49     50.41 o 
   0   4   9     1434.20     1230.14     76.95 o 
   1   4   9     8043.74     8397.18     84.33 o 
   2   4   9     7538.73     7770.22     78.48 o 
   3   4   9     2837.22     2768.13     34.18 o 
   4   4   9     2348.31     2493.97     36.30 o 
   5   4   9      656.60      689.65     24.04 o 
   6   4   9     2556.58     2545.44     60.65 o 
   7   4   9     1236.28     1248.90     41.02 o 
   8   4   9       87.61       99.77     27.20 o 
   9   4   9       12.37       27.00     24.22 o 
  10   4   9      299.15      267.06     37.46 o 
  11   4   9      359.10      409.53     75.34 o 
  12   4   9       99.21      124.24     46.11 o 
  13   4   9       92.38      106.23     47.98 o 
   1   5   9      705.67      752.58     25.94 o 
   2   5   9     1435.48     1501.05     30.11 o 
   3   5   9      243.14      282.55     16.08 o 
   4   5   9      839.32      876.99     25.61 o 
   5   5   9        7.39       16.96     16.81 o 
   6   5   9     1138.91     1048.40     40.22 o 
   7   5   9      143.65      125.24     20.57 o 
   8   5   9      261.21      259.86     36.48 o 
   9   5   9      586.84      646.60     63.40 o 
  10   5   9      106.80      107.85     34.06 o 
  11   5   9      110.05      114.65     52.51 o 
  12   5   9       57.59      111.58     56.67 o 
  13   5   9        0.16       -3.22     86.48 o 
   0   6   9       34.79       26.87     33.66 o 
   1   6   9      236.65      317.83     24.05 o 
   2   6   9      909.11      931.26     32.43 o 
   3   6   9       54.19       69.43     14.59 o 
   4   6   9      173.94      170.21     18.58 o 
   5   6   9       54.21       42.40     31.16 o 
   6   6   9      533.26      604.50     45.61 o 
   7   6   9       18.74       32.52     26.48 o 
   8   6   9       86.42       82.08     37.38 o 
   9   6   9      271.39      223.83     36.96 o 
  10   6   9      207.97      257.08     76.89 o 
  11   6   9        6.47        2.75     34.00 o 
  12   6   9      108.66      118.14     51.23 o 
  13   6   9       88.07      100.95     50.53 o 
   1   7   9      109.00      103.13     17.90 o 
   2   7   9        0.30      -12.85     12.85 o 
   3   7   9      953.84      951.25     48.63 o 
   4   7   9       18.24      -11.84     23.12 o 
   5   7   9        4.66       30.03     24.85 o 
   6   7   9        0.42       12.25     22.82 o 
   7   7   9      323.71      289.07     39.73 o 
   8   7   9       19.21       42.79     27.13 o 
   9   7   9      135.08      112.61     53.84 o 
  10   7   9      119.48      165.71     41.33 o 
  11   7   9       58.41       30.08     35.95 o 
  12   7   9       11.61       25.57     39.45 o 
   0   8   9      118.97      105.12     29.36 o 
   1   8   9        0.10        2.61     18.36 o 
   2   8   9       83.01       67.42     21.38 o 
   3   8   9      121.73      116.30     26.30 o 
   4   8   9      413.04      409.62     63.64 o 
   5   8   9      376.79      414.81     51.82 o 
   6   8   9       44.64       24.63     27.45 o 
   7   8   9       79.00      114.64     33.91 o 
   8   8   9      200.40      194.07     47.92 o 
   9   8   9       65.30       11.42     60.07 o 
  10   8   9       77.89       90.61     39.54 o 
  11   8   9       11.45       33.23     39.94 o 
   1   9   9      321.62      364.05     32.56 o 
   2   9   9      276.10      280.94     27.29 o 
   3   9   9       44.60       -4.75     27.14 o 
   4   9   9        1.13       50.63     30.28 o 
   5   9   9       12.25       29.44     30.87 o 
   6   9   9      375.96      397.88     56.00 o 
   7   9   9      289.16      386.14     47.43 o 
   8   9   9      112.65      151.99     46.03 o 
   9   9   9        0.23       33.72     36.83 o 
  10   9   9       71.81       22.52     38.13 o 
  11   9   9      211.44      197.70     55.53 o 
   0  10   9      721.23      743.05     62.30 o 
   1  10   9      251.25      214.88     26.60 o 
   2  10   9      152.64      196.73     31.89 o 
   3  10   9       33.61       -0.53     21.69 o 
   4  10   9      278.89      196.83     45.46 o 
   5  10   9       55.51       57.65     33.58 o 
   6  10   9       13.69        4.95     29.29 o 
   7  10   9       11.63       59.98     39.35 o 
   8  10   9        8.29       64.22     40.61 o 
   9  10   9       39.60       96.86     41.14 o 
  10  10   9        5.66       -1.04     43.62 o 
   1  11   9      581.27      585.38     43.82 o 
   2  11   9       19.11       30.28     25.75 o 
   3  11   9      341.38      305.26     44.50 o 
   4  11   9      445.46      418.18     53.81 o 
   5  11   9      144.29      156.66     45.31 o 
   6  11   9        2.13       19.68     42.91 o 
   7  11   9       42.99      -33.70     33.70 o 
   8  11   9     1433.17     1425.11    130.97 o 
   9  11   9       54.43        9.55    127.75 o 
   0  12   9      669.69      713.56     61.16 o 
   1  12   9       56.63       76.30     30.25 o 
   2  12   9       17.61       66.10     30.09 o 
   3  12   9       14.84       25.00     31.85 o 
   4  12   9      191.06      295.45     47.46 o 
   5  12   9       57.03      113.03     42.62 o 
   6  12   9       18.53       59.86     79.04 o 
   7  12   9      115.21      139.57     65.35 o 
   1  13   9       28.58       24.17     26.98 o 
   2  13   9       35.71       42.37     31.62 o 
   3  13   9      364.97      345.08     50.41 o 
   4  13   9       73.60      142.01     48.83 o 
   5  13   9      125.37      155.00     43.33 o 
   0  14   9        1.48       53.64     55.63 o 
   1  14   9      127.04      194.60     46.12 o 
   0   0  10     5626.45     4529.94    131.13 o 
   1   0  10      348.91      392.79     19.65 o 
   2   0  10     7332.14     7138.97     74.79 o 
   3   0  10      283.27      304.44     19.18 o 
   4   0  10      283.09      312.05     26.20 o 
   5   0  10     1464.35     1383.30     34.04 o 
   6   0  10       16.29       35.34     15.95 o 
   7   0  10      385.19      383.32     30.11 o 
   8   0  10       53.54       -7.91     25.91 o 
   9   0  10      137.00       50.78     76.19 o 
  10   0  10      456.62      285.55     64.90 o 
  11   0  10      336.17      278.20     62.82 o 
  12   0  10       24.17      -36.74     38.69 o 
  13   0  10      262.21      302.93    101.56 o 
   1   1  10      449.67      451.39     13.65 o 
   2   1  10        0.78       -3.06      5.33 o 
   3   1  10      228.25      233.36     12.16 o 
   4   1  10     1054.60     1071.28     19.00 o 
   5   1  10        3.01       -0.70      6.50 o 
   6   1  10      229.70      259.81     14.70 o 
   7   1  10       78.62       71.22     14.21 o 
   8   1  10       78.64       47.93     20.24 o 
   9   1  10       39.68       57.68     34.43 o 
  10   1  10     1393.29     1487.14     64.13 o 
  11   1  10       21.71       -6.91     27.07 o 
  12   1  10        6.87       -0.03     31.43 o 
  13   1  10        9.53       93.90     55.54 o 
  14   1  10       32.39      127.83     74.65 o 
   0   2  10     2026.17     1973.56     42.38 o 
   1   2  10     1883.52     1903.90     24.27 o 
   2   2  10      985.00     1036.05     17.92 o 
   3   2  10     2254.76     2401.74     30.56 o 
   4   2  10        0.85       -0.73      9.77 o 
   5   2  10       23.66       23.42     10.37 o 
   6   2  10       86.49       47.78     14.15 o 
   7   2  10      545.42      591.57     28.98 o 
   8   2  10      296.14      336.93     30.68 o 
   9   2  10      544.97      610.59     38.08 o 
  10   2  10       77.87       75.35     42.29 o 
  11   2  10      211.73      213.80     41.27 o 
  12   2  10       14.83        5.97     32.18 o 
  13   2  10       23.80       75.02     58.75 o 
  14   2  10        0.81      108.40     83.62 o 
   1   3  10      821.27      975.20     20.28 o 
   2   3  10      771.20      790.76     18.75 o 
   3   3  10     4954.29     5044.30     52.13 o 
   4   3  10     2093.07     2056.68     36.25 o 
   5   3  10     6183.20     6424.46     75.42 o 
   6   3  10     1380.08     1397.26     33.68 o 
   7   3  10        0.18        7.26     16.00 o 
   8   3  10     1813.59     1786.92     65.64 o 
   9   3  10      912.64      884.84     49.96 o 
  10   3  10     1359.21     1297.41     60.27 o 
  11   3  10      765.84      737.36     60.78 o 
  12   3  10        5.78       63.78     41.22 o 
  13   3  10       72.70       82.96     47.05 o 
  14   3  10        0.25       22.19     80.20 o 
   0   4  10     1594.47     1692.99     39.12 o 
   1   4  10     1617.02     1724.87     29.79 o 
   2   4  10     5644.62     5689.18     62.62 o 
   3   4  10        5.04       15.01      6.34 o 
   4   4  10     2848.09     2835.93     44.77 o 
   5   4  10        9.62       24.38     11.83 o 
   6   4  10     1017.25      971.69     32.73 o 
   7   4  10      103.80       75.02     18.93 o 
   8   4  10      350.95      406.28     34.17 o 
   9   4  10      186.97      134.54     29.98 o 
  10   4  10      157.42      103.65     29.77 o 
  11   4  10      516.76      468.38     63.12 o 
  12   4  10       11.85       57.12     40.59 o 
  13   4  10      115.14      160.58     52.26 o 
   1   5  10      198.98      179.94     16.04 o 
   2   5  10     2179.60     2416.90     40.70 o 
   3   5  10     3259.05     3295.31     46.10 o 
   4   5  10      425.76      411.21     19.17 o 
   5   5  10     2002.61     2046.34     44.82 o 
   6   5  10     1691.32     1777.33     48.54 o 
   7   5  10     3125.45     2931.65     71.52 o 
   8   5  10       58.62       62.07     28.65 o 
   9   5  10       36.25       18.74     26.44 o 
  10   5  10       39.14       49.54     32.40 o 
  11   5  10      253.75      231.73     45.42 o 
  12   5  10      667.53      600.62     75.84 o 
  13   5  10        0.34      -14.25     70.72 o 
   0   6  10     2882.54     2681.82    171.29 o 
   1   6  10       46.59       52.22     13.57 o 
   2   6  10       80.06       60.09     13.22 o 
   3   6  10        7.19        5.79     13.83 o 
   4   6  10       57.89       41.34     17.85 o 
   5   6  10      515.62      562.71     39.07 o 
   6   6  10       44.10        0.93     22.89 o 
   7   6  10      618.77      585.21     48.08 o 
   8   6  10       10.74       17.67     25.50 o 
   9   6  10       81.27       39.05     27.77 o 
  10   6  10       41.96       16.57     31.07 o 
  11   6  10       30.46      145.25     56.68 o 
  12   6  10        5.44       24.63     42.03 o 
  13   6  10       16.69      109.93     60.14 o 
   1   7  10       86.08       69.94     21.34 o 
   2   7  10       10.98        3.49     12.46 o 
   3   7  10        0.97        7.49     14.42 o 
   4   7  10       17.63      -20.05     20.05 o 
   5   7  10       38.57       84.53     27.44 o 
   6   7  10       12.47       19.66     25.43 o 
   7   7  10       51.04       43.25     27.78 o 
   8   7  10      287.09      276.27     37.35 o 
   9   7  10        7.67       -3.76     28.64 o 
  10   7  10       15.62       32.64     33.86 o 
  11   7  10        0.53       58.84     37.52 o 
  12   7  10       35.27       84.23     42.74 o 
   0   8  10        3.32        2.71     20.61 o 
   1   8  10      370.65      351.69     29.85 o 
   2   8  10       27.65       43.66     16.28 o 
   3   8  10       28.89       67.77     28.76 o 
   4   8  10       98.65      130.26     34.66 o 
   5   8  10       46.02       34.84     27.46 o 
   6   8  10        0.81       41.16     27.68 o 
   7   8  10        4.04       19.40     28.27 o 
   8   8  10        8.22      -11.10     34.19 o 
   9   8  10       28.67       -5.31     32.24 o 
  10   8  10        4.66        9.90     36.61 o 
  11   8  10       57.90       19.55     36.20 o 
   1   9  10        5.70       10.64     17.72 o 
   2   9  10      357.66      405.43     30.32 o 
   3   9  10      122.58       55.02     29.94 o 
   4   9  10      213.85      228.19     42.48 o 
   5   9  10      150.18      161.81     41.41 o 
   6   9  10      963.20     1132.24     67.49 o 
   7   9  10        1.48       31.20     30.82 o 
   8   9  10      221.79      245.93     61.36 o 
   9   9  10       31.57       50.55     49.96 o 
  10   9  10        2.98        8.55     37.32 o 
  11   9  10      119.03      220.49     52.24 o 
   0  10  10        5.44       -3.00     24.98 o 
   1  10  10       85.44       68.68     25.01 o 
   2  10  10      221.82      182.75     31.76 o 
   3  10  10      241.51      237.19     38.67 o 
   4  10  10       91.99       70.35     28.69 o 
   5  10  10      667.67      708.69     75.45 o 
   6  10  10      210.84      290.57     56.69 o 
   7  10  10      196.40      228.64     61.75 o 
   8  10  10       22.44       44.82     54.04 o 
   9  10  10      161.56      142.27     45.94 o 
  10  10  10      187.34      277.88     66.27 o 
   1  11  10      139.26      209.53     33.99 o 
   2  11  10        0.07       26.71     23.67 o 
   3  11  10       32.99        1.53     26.88 o 
   4  11  10       87.08       82.82     32.50 o 
   5  11  10        5.05       46.36     45.96 o 
   6  11  10       30.28       12.45     47.04 o 
   7  11  10      241.93      139.61     61.22 o 
   8  11  10       20.15       92.79     56.84 o 
   0  12  10     1312.65     1291.16    136.88 o 
   1  12  10      387.48      323.94     42.87 o 
   2  12  10      283.56      260.84     40.84 o 
   3  12  10      150.18       66.70     34.55 o 
   4  12  10      268.17      322.50     48.06 o 
   5  12  10       72.39       89.69     43.37 o 
   6  12  10       13.91       48.98     38.18 o 
   7  12  10       17.72       61.01     39.31 o 
   1  13  10       18.15       49.10     34.34 o 
   2  13  10        3.58       37.31     32.42 o 
   3  13  10      219.82      197.05     42.82 o 
   4  13  10       32.24       36.96     62.88 o 
   5  13  10        1.18       50.16     27.50 o 
   0  14  10       52.23      123.97     94.87 o 
   1   1  11     1968.31     1912.88     27.14 o 
   2   1  11      876.21      869.88     16.58 o 
   3   1  11     3055.00     3081.14     39.16 o 
   4   1  11      506.76      532.53     12.69 o 
   5   1  11      822.34      746.58     23.60 o 
   6   1  11      325.12      347.35     16.50 o 
   7   1  11       56.07       53.23     13.84 o 
   8   1  11       18.02       22.24     19.63 o 
   9   1  11      108.86       77.27     25.54 o 
  10   1  11       94.29       60.97     30.07 o 
  11   1  11      965.38      966.50     64.42 o 
  12   1  11      295.76      353.08     52.30 o 
  13   1  11      188.56      156.75     61.59 o 
  14   1  11        0.35       57.66     68.99 o 
   0   2  11      558.52      575.59     18.84 o 
   1   2  11      998.41     1032.71     19.06 o 
   2   2  11       60.82       78.20      7.20 o 
   3   2  11      129.09      143.39      9.69 o 
   4   2  11     2922.82     3259.69     42.65 o 
   5   2  11        0.67        3.55      9.76 o 
   6   2  11     1890.26     1902.84     39.98 o 
   7   2  11      181.28      166.38     21.25 o 
   8   2  11      194.87      233.89     26.79 o 
   9   2  11      222.75      231.02     28.43 o 
  10   2  11      420.27      376.99     44.68 o 
  11   2  11        2.61        9.35     32.14 o 
  12   2  11        0.12        9.25     30.84 o 
  13   2  11       85.95      120.47     56.24 o 
  14   2  11      104.13       67.39    100.34 o 
   1   3  11     4880.31     5146.89     49.81 o 
   2   3  11      284.37      325.60     13.01 o 
   3   3  11     1360.15     1277.33     24.06 o 
   4   3  11     5711.33     5671.47     62.82 o 
   5   3  11      689.66      727.43     25.82 o 
   6   3  11        2.51        2.76     12.20 o 
   7   3  11      503.75      463.17     29.11 o 
   8   3  11     1321.76     1266.08     54.44 o 
   9   3  11       65.86       54.48     25.51 o 
  10   3  11      208.52      310.16     60.89 o 
  11   3  11      185.37      113.75     36.62 o 
  12   3  11       35.14       52.81     36.19 o 
  13   3  11      201.51      218.21     54.93 o 
   0   4  11     3990.94     3940.03     68.51 o 
   1   4  11      650.18      690.00     21.40 o 
   2   4  11       41.68        9.49      6.81 o 
   3   4  11     1813.01     1799.45     25.63 o 
   4   4  11      143.85      150.26     13.43 o 
   5   4  11       42.34       41.07     13.01 o 
   6   4  11      143.65      124.28     20.15 o 
   7   4  11      426.23      397.78     27.76 o 
   8   4  11       71.20      107.47     27.19 o 
   9   4  11      519.58      531.07     43.82 o 
  10   4  11       31.29       36.99     27.05 o 
  11   4  11       15.52       -8.62     47.77 o 
  12   4  11        1.12      -36.18     36.18 o 
  13   4  11       94.25       58.86     45.33 o 
   1   5  11      105.52       85.08     11.30 o 
   2   5  11       24.06       19.01      8.09 o 
   3   5  11      259.08      359.64     15.18 o 
   4   5  11     1800.64     1844.14     40.75 o 
   5   5  11     2113.82     2129.30     47.67 o 
   6   5  11      678.73      758.48     35.98 o 
   7   5  11        4.93        9.86     19.95 o 
   8   5  11      303.97      180.97     31.58 o 
   9   5  11       24.56       44.19     27.17 o 
  10   5  11      614.51      591.52     49.46 o 
  11   5  11      667.90      734.45     92.45 o 
  12   5  11       86.94       38.39     41.81 o 
  13   5  11        8.90       29.40     45.67 o 
   0   6  11      257.37      316.28     50.74 o 
   1   6  11      363.08      435.44     24.62 o 
   2   6  11       59.81       64.61     13.35 o 
   3   6  11      702.63      722.11     26.01 o 
   4   6  11      443.67      479.89     29.84 o 
   5   6  11       13.82       19.05     27.31 o 
   6   6  11       61.72       20.34     47.81 o 
   7   6  11      166.32      161.48     42.61 o 
   8   6  11      150.85       86.62     30.00 o 
   9   6  11      105.09       98.92     31.24 o 
  10   6  11        4.07       14.54     33.68 o 
  11   6  11      144.75      154.12     43.25 o 
  12   6  11       24.92       53.02     45.43 o 
   1   7  11      105.83      129.10     20.06 o 
   2   7  11      147.04      142.34     25.50 o 
   3   7  11       22.61       32.74     19.94 o 
   4   7  11      267.79      296.50     35.02 o 
   5   7  11       39.09       35.47     23.28 o 
   6   7  11       10.57        8.88     30.93 o 
   7   7  11        2.13       -9.47     24.85 o 
   8   7  11      138.61      189.42     36.89 o 
   9   7  11       30.99       23.33     31.21 o 
  10   7  11       24.10        1.18     32.95 o 
  11   7  11       85.90       88.48     40.44 o 
  12   7  11       24.26       99.19     52.07 o 
   0   8  11       40.72       10.24     30.41 o 
   1   8  11        0.04        0.23     15.07 o 
   2   8  11       47.54       54.08     17.14 o 
   3   8  11      104.81      128.85     36.36 o 
   4   8  11       46.01       48.45     32.41 o 
   5   8  11       39.59       39.72     27.37 o 
   6   8  11      285.03      234.19     38.63 o 
   7   8  11       14.26       23.23     27.37 o 
   8   8  11       26.61       23.14     33.18 o 
   9   8  11       48.16       78.97     38.02 o 
  10   8  11      131.69       96.24     40.96 o 
  11   8  11       22.87       42.91     43.49 o 
   1   9  11      525.97      498.48     35.95 o 
   2   9  11      611.67      467.83     40.23 o 
   3   9  11       43.98       73.75     26.21 o 
   4   9  11        2.99       -6.90     28.37 o 
   5   9  11        4.30       15.82     30.04 o 
   6   9  11        1.24       33.48     31.37 o 
   7   9  11      230.12      370.24     71.75 o 
   8   9  11        5.24      -12.63     36.02 o 
   9   9  11        3.55       44.57     38.24 o 
  10   9  11      320.46      347.85     54.63 o 
   0  10  11     1457.48     1395.71     81.01 o 
   1  10  11      920.52      897.64     56.93 o 
   2  10  11       64.87       54.26     28.89 o 
   3  10  11      203.23      239.49     38.04 o 
   4  10  11      620.60      633.37     56.98 o 
   5  10  11     1261.85     1359.59    117.57 o 
   6  10  11      753.30      854.31     69.08 o 
   7  10  11      190.63      232.54     52.27 o 
   8  10  11       40.35        2.54     61.49 o 
   9  10  11        2.22       -3.26     35.38 o 
  10  10  11       14.65       64.89     94.44 o 
   1  11  11      110.93       91.01     27.76 o 
   2  11  11      705.92      717.85     57.60 o 
   3  11  11      129.14      155.66     36.40 o 
   4  11  11      367.51      424.62     51.06 o 
   5  11  11      513.02      596.57     71.74 o 
   6  11  11      112.39      130.74     44.74 o 
   7  11  11      170.65      192.06     64.18 o 
   8  11  11       19.89       29.77     45.34 o 
   0  12  11      186.28      329.34    113.28 o 
   1  12  11      309.91      325.17     43.58 o 
   2  12  11       56.73       66.81     30.07 o 
   3  12  11       36.12       59.20     32.76 o 
   4  12  11       74.66       50.49     32.75 o 
   5  12  11       10.90      143.63     50.53 o 
   6  12  11       26.93       41.02     44.77 o 
   7  12  11       87.71       77.62     38.88 o 
   1  13  11       18.28       50.53     34.55 o 
   2  13  11      647.41      686.85     67.81 o 
   3  13  11      395.43      321.88     49.48 o 
   4  13  11       23.00       48.66     37.02 o 
   5  13  11       59.14      101.01     36.22 o 
   0   0  12     3146.31     2812.63    100.61 o 
   1   0  12      390.56      361.86     39.34 o 
   2   0  12      144.63      170.77     15.00 o 
   3   0  12      322.92      302.07     19.84 o 
   4   0  12        5.29       14.50     11.24 o 
   5   0  12       25.55       17.25     12.20 o 
   6   0  12     1286.40     1238.26     36.05 o 
   7   0  12      850.92      785.18     39.68 o 
   8   0  12      336.60      225.83     36.40 o 
   9   0  12      913.28      831.54     76.06 o 
  10   0  12        6.71       14.45     32.79 o 
  11   0  12       35.92       41.89     46.74 o 
  12   0  12       21.09       97.28     52.08 o 
  13   0  12      554.40      476.88    121.73 o 
  14   0  12      197.36      160.24     80.63 o 
   1   1  12        1.45       -3.99      6.59 o 
   2   1  12     1546.84     1578.57     22.75 o 
   3   1  12     3193.16     3292.70     38.06 o 
   4   1  12      320.90      399.57     12.08 o 
   5   1  12      419.93      421.72     14.93 o 
   6   1  12       61.56       50.61      9.78 o 
   7   1  12        5.20        0.45     13.18 o 
   8   1  12     1000.33      992.25     47.51 o 
   9   1  12      526.94      584.14     54.61 o 
  10   1  12      351.77      287.36     42.08 o 
  11   1  12     1905.22     1916.93     84.22 o 
  12   1  12       15.23        2.03     32.55 o 
  13   1  12       21.15       39.46     43.79 o 
  14   1  12       18.06      115.09     86.29 o 
   0   2  12      200.02      189.20     29.41 o 
   1   2  12      884.51      976.15     18.90 o 
   2   2  12        0.00       -5.68      5.68 o 
   3   2  12     1271.37     1305.89     23.03 o 
   4   2  12    11204.56    11812.61     95.04 o 
   5   2  12     2197.01     2147.50     41.57 o 
   6   2  12      279.73      293.74     19.19 o 
   7   2  12      156.34      113.76     23.07 o 
   8   2  12       94.28      100.47     22.00 o 
   9   2  12      615.48      645.67     39.36 o 
  10   2  12      250.50      318.34     42.56 o 
  11   2  12      794.00      825.73     62.63 o 
  12   2  12      210.06      264.11     55.17 o 
  13   2  12       40.77      -30.31     52.27 o 
  14   2  12       69.74      147.93     59.60 o 
   1   3  12      847.85      842.53     19.56 o 
   2   3  12        2.61        3.59      6.73 o 
   3   3  12       12.97        6.46      8.88 o 
   4   3  12       16.31        5.97      8.78 o 
   5   3  12     1665.94     1662.42     33.96 o 
   6   3  12       49.11       54.50     15.12 o 
   7   3  12       26.95       16.34     16.96 o 
   8   3  12     2661.26     2546.97     63.10 o 
   9   3  12        9.73       -1.26     22.60 o 
  10   3  12      160.66      128.83     37.11 o 
  11   3  12      452.55      424.16     51.23 o 
  12   3  12       52.28       47.14     34.52 o 
  13   3  12      129.40      174.01     52.92 o 
   0   4  12     4317.88     4501.30     80.03 o 
   1   4  12     1080.55     1163.96     26.53 o 
   2   4  12      803.17      894.55     20.94 o 
   3   4  12      823.32      858.07     20.64 o 
   4   4  12     1452.06     1411.51     32.23 o 
   5   4  12      898.47      882.67     29.22 o 
   6   4  12      517.43      498.74     28.28 o 
   7   4  12       81.73       92.39     20.59 o 
   8   4  12        0.00       -4.79     16.39 o 
   9   4  12      444.49      454.17     41.35 o 
  10   4  12       79.81       83.72     32.27 o 
  11   4  12        0.01       59.55     35.05 o 
  12   4  12       36.00      -22.26     54.27 o 
  13   4  12       24.65       61.68     43.37 o 
   1   5  12     1262.37     1218.04     24.64 o 
   2   5  12      465.15      476.34     17.48 o 
   3   5  12       79.84       97.97     14.55 o 
   4   5  12     2377.70     2627.42     69.29 o 
   5   5  12     5459.65     5416.93     80.22 o 
   6   5  12     1370.85     1331.54     49.90 o 
   7   5  12      101.66       89.60     22.79 o 
   8   5  12       10.94       34.97     24.49 o 
   9   5  12        9.97       46.92     27.21 o 
  10   5  12      386.05      441.30     52.32 o 
  11   5  12        1.03       11.82     47.25 o 
  12   5  12       21.82       58.64     43.55 o 
  13   5  12       49.99       38.66     45.51 o 
   0   6  12     2368.80     2529.20     78.39 o 
   1   6  12      339.90      350.33     22.68 o 
   2   6  12      772.28      795.78     27.88 o 
   3   6  12       29.35       32.24     12.49 o 
   4   6  12      252.05      289.17     29.67 o 
   5   6  12     1392.05     1491.75     85.33 o 
   6   6  12      275.88      247.23     35.11 o 
   7   6  12       19.79       52.18     27.44 o 
   8   6  12      207.18      241.57     52.45 o 
   9   6  12      450.78      474.44     45.49 o 
  10   6  12        8.73       30.16     32.88 o 
  11   6  12        8.95       61.01     36.69 o 
  12   6  12        5.71       33.44     44.92 o 
   1   7  12       10.03       27.93     16.95 o 
   2   7  12       39.19       19.92     17.59 o 
   3   7  12       38.99       20.52     16.70 o 
   4   7  12      957.81     1000.00     46.98 o 
   5   7  12      186.06      179.48     28.97 o 
   6   7  12      424.41      328.47     41.77 o 
   7   7  12      144.84       91.42     55.18 o 
   8   7  12      107.46       97.55     34.55 o 
   9   7  12      291.94      306.23     41.00 o 
  10   7  12       94.36      106.91     39.14 o 
  11   7  12       16.03       25.44     35.28 o 
  12   7  12       26.32      117.54     52.70 o 
   0   8  12      442.79      339.03     53.10 o 
   1   8  12      466.64      492.33     33.91 o 
   2   8  12      199.44      198.82     24.44 o 
   3   8  12        3.41       -0.88     19.56 o 
   4   8  12      288.17      312.08     43.82 o 
   5   8  12      109.41       71.79     29.29 o 
   6   8  12       55.67       33.95     29.14 o 
   7   8  12      187.63      198.52     37.73 o 
   8   8  12        2.14       35.47     35.75 o 
   9   8  12      219.97      378.48     52.21 o 
  10   8  12        0.44       67.80     37.05 o 
  11   8  12       68.54      118.58     55.57 o 
   1   9  12        9.62       10.64     22.70 o 
   2   9  12      409.69      477.68     42.14 o 
   3   9  12      385.11      377.01     42.50 o 
   4   9  12      443.98      469.34     58.38 o 
   5   9  12      506.08      522.97     50.61 o 
   6   9  12      482.31      465.19     50.87 o 
   7   9  12       17.41       88.11     33.98 o 
   8   9  12       83.83      137.58     57.72 o 
   9   9  12      109.09      184.27     64.12 o 
  10   9  12      404.58      645.12     69.95 o 
   0  10  12      498.87      469.95     69.44 o 
   1  10  12      398.90      321.02     37.98 o 
   2  10  12      166.61      205.92     34.50 o 
   3  10  12       40.54       46.36     26.85 o 
   4  10  12        5.91        6.11     23.86 o 
   5  10  12      126.89      107.67     38.56 o 
   6  10  12      380.03      340.75     56.73 o 
   7  10  12      146.44      109.68     56.01 o 
   8  10  12       98.73      202.54     66.53 o 
   9  10  12       97.73       99.19     55.75 o 
   1  11  12      480.83      487.84     47.18 o 
   2  11  12        0.98       -7.57     24.23 o 
   3  11  12       11.32       28.39     28.70 o 
   4  11  12        1.83       39.27     29.22 o 
   5  11  12       24.47       45.10     43.91 o 
   6  11  12       76.75      110.12     38.04 o 
   7  11  12       84.41       39.45     53.00 o 
   8  11  12       14.24       59.39     47.96 o 
   0  12  12       47.86       26.79     44.70 o 
   1  12  12      283.80      259.22     54.20 o 
   2  12  12        3.23       50.39     31.70 o 
   3  12  12      308.03      335.57     48.51 o 
   4  12  12        4.80       45.22     30.53 o 
   5  12  12      124.08       83.54     36.46 o 
   6  12  12       36.49       88.84     48.50 o 
   7  12  12       68.29      103.50     60.32 o 
   1  13  12      101.22      110.54     40.78 o 
   2  13  12      549.03      430.00     78.78 o 
   3  13  12      189.89      252.90     53.81 o 
   4  13  12       58.52      106.39     37.08 o 
   1   1  13      794.58      868.49     26.13 o 
   2   1  13     2696.93     2839.12     33.86 o 
   3   1  13       86.90       96.63      8.51 o 
   4   1  13      170.74      231.29     11.70 o 
   5   1  13       87.03       74.26      8.29 o 
   6   1  13      159.25      152.22     12.98 o 
   7   1  13     4029.47     3929.23     79.16 o 
   8   1  13       26.98       38.91     19.39 o 
   9   1  13      216.21      204.90     36.14 o 
  10   1  13      165.96      172.50     50.32 o 
  11   1  13       48.56      119.77     35.28 o 
  12   1  13        7.72       42.21     35.38 o 
  13   1  13       71.89       16.84     41.19 o 
  14   1  13      101.08      120.28     68.99 o 
   0   2  13     1768.27     1739.20     47.12 o 
   1   2  13     3069.45     2965.42     34.43 o 
   2   2  13      689.08      780.15     15.07 o 
   3   2  13     3628.13     3911.05     40.63 o 
   4   2  13     1380.20     1388.23     25.77 o 
   5   2  13      601.82      687.21     21.54 o 
   6   2  13      204.98      184.54     15.38 o 
   7   2  13      948.59      898.95     36.73 o 
   8   2  13      343.45      306.55     29.18 o 
   9   2  13      104.08      128.71     28.48 o 
  10   2  13       27.83       33.42     27.76 o 
  11   2  13      648.81      557.80     56.15 o 
  12   2  13       42.46       57.22     40.63 o 
  13   2  13        1.07       21.97     52.27 o 
  14   2  13       22.98       59.08     72.84 o 
   1   3  13      325.34      359.33     19.15 o 
   2   3  13      785.74      885.86     19.56 o 
   3   3  13      679.23      757.65     18.74 o 
   4   3  13       38.40       18.20     10.74 o 
   5   3  13      369.35      327.52     20.08 o 
   6   3  13       11.12       14.10     15.88 o 
   7   3  13       29.31       42.73     29.70 o 
   8   3  13      203.41      229.36     24.87 o 
   9   3  13       47.59       49.60     36.09 o 
  10   3  13     1110.26     1190.68    123.34 o 
  11   3  13       11.04       29.77     31.77 o 
  12   3  13       10.11       17.61     36.42 o 
  13   3  13      154.88      145.13     61.75 o 
   0   4  13      255.09      295.43     21.66 o 
   1   4  13      159.42      125.56     13.13 o 
   2   4  13       44.81       46.23      8.27 o 
   3   4  13      619.88      590.50     15.64 o 
   4   4  13       13.94       19.58     12.54 o 
   5   4  13     4289.86     4108.14     63.35 o 
   6   4  13      404.26      319.06     28.55 o 
   7   4  13       44.11       29.73     18.97 o 
   8   4  13      433.35      452.15     34.36 o 
   9   4  13      450.15      427.49     41.40 o 
  10   4  13       25.26       32.17     27.31 o 
  11   4  13       23.90       30.27     32.32 o 
  12   4  13       81.21       61.33     42.16 o 
  13   4  13      142.04      176.17     76.53 o 
   1   5  13     3190.48     3229.18     44.54 o 
   2   5  13      335.87      357.40     18.33 o 
   3   5  13      156.89      134.19     14.01 o 
   4   5  13       89.45       87.27     17.81 o 
   5   5  13      450.25      477.84     30.94 o 
   6   5  13       19.43      -12.49     28.49 o 
   7   5  13      336.56      267.87     30.67 o 
   8   5  13      568.98      635.94     46.08 o 
   9   5  13      121.76      131.78     32.13 o 
  10   5  13       16.37       38.74     27.71 o 
  11   5  13        4.59       41.02     38.47 o 
  12   5  13       24.48        7.59     41.22 o 
  13   5  13        7.94       35.63     47.03 o 
   0   6  13     7732.54     8145.49    157.70 o 
   1   6  13       81.01       76.49     14.83 o 
   2   6  13      607.74      619.49     29.32 o 
   3   6  13      309.35      327.36     22.85 o 
   4   6  13      850.97      910.84     42.93 o 
   5   6  13     1497.13     1360.38     63.86 o 
   6   6  13      686.54      601.36     61.74 o 
   7   6  13      324.10      213.64     36.32 o 
   8   6  13        8.21       29.99     26.03 o 
   9   6  13      394.31      330.47     40.70 o 
  10   6  13      217.84      190.15     42.51 o 
  11   6  13        1.26       23.24     37.93 o 
  12   6  13        0.19        9.42     41.03 o 
   1   7  13       71.92       40.62     22.68 o 
   2   7  13       72.71       56.58     20.20 o 
   3   7  13      972.65     1027.51     47.27 o 
   4   7  13      541.80      464.75     36.43 o 
   5   7  13       21.95       45.19     22.25 o 
   6   7  13      532.24      530.33     46.55 o 
   7   7  13       27.94       62.55     44.95 o 
   8   7  13       24.64       45.17     31.35 o 
   9   7  13      100.96       82.68     32.43 o 
  10   7  13       24.38       38.51     35.46 o 
  11   7  13       92.28       57.03     39.55 o 
  12   7  13       25.73       22.54     43.73 o 
   0   8  13       41.16       27.89     27.42 o 
   1   8  13       56.96       60.36     19.72 o 
   2   8  13        3.41       42.27     20.91 o 
   3   8  13        0.47      -10.23     20.09 o 
   4   8  13        2.41      -12.97     18.24 o 
   5   8  13       81.65       69.03     29.73 o 
   6   8  13       24.29       15.14     30.89 o 
   7   8  13      101.43       92.71     45.88 o 
   8   8  13      239.25      177.56     37.71 o 
   9   8  13      207.15      240.51     45.53 o 
  10   8  13      127.97      167.78     43.41 o 
  11   8  13      105.33       99.40     44.85 o 
   1   9  13     1344.47     1375.38     52.99 o 
   2   9  13       65.84       59.07     23.97 o 
   3   9  13     1179.21     1070.89     63.63 o 
   4   9  13      132.98      124.07     32.73 o 
   5   9  13        0.49       -3.39     26.29 o 
   6   9  13      478.76      538.80     54.26 o 
   7   9  13      703.24      817.39     69.60 o 
   8   9  13      218.86      338.24     58.83 o 
   9   9  13       97.51       68.53     38.19 o 
  10   9  13       63.42      130.00     45.53 o 
   0  10  13       56.52      -19.18     23.31 o 
   1  10  13        6.17       -0.47     21.40 o 
   2  10  13      420.51      345.78     39.67 o 
   3  10  13        5.54       21.53     25.10 o 
   4  10  13       93.17       85.45     32.72 o 
   5  10  13      228.66      289.33     46.36 o 
   6  10  13       36.19       32.63     55.78 o 
   7  10  13      341.48      399.65     59.28 o 
   8  10  13       58.21       72.94     51.44 o 
   9  10  13        0.00       -6.10     39.18 o 
   1  11  13        2.09        2.60     22.60 o 
   2  11  13       40.33        5.16     28.85 o 
   3  11  13      333.38      375.18     48.52 o 
   4  11  13      144.59      260.42     61.10 o 
   5  11  13      148.05      101.20     40.13 o 
   6  11  13      171.81      207.83     46.46 o 
   7  11  13       85.35      107.22     56.16 o 
   8  11  13       79.54      118.08     55.94 o 
   0  12  13      489.51      503.14    101.28 o 
   1  12  13      269.72      266.68     41.66 o 
   2  12  13       50.86       68.29     32.62 o 
   3  12  13        4.25       27.39     31.65 o 
   4  12  13        1.66       54.53     30.50 o 
   5  12  13        2.57       77.52     35.01 o 
   6  12  13       63.31      151.98     45.73 o 
   7  12  13       13.91       72.57     59.19 o 
   1  13  13      186.52      105.34     39.73 o 
   2  13  13       27.13       60.97     34.21 o 
   3  13  13      268.18      289.81     51.13 o 
   4  13  13       14.05      105.17     35.37 o 
   0   0  14      869.23      818.42     55.06 o 
   1   0  14     1005.32      916.79     40.52 o 
   2   0  14      103.43      125.85     15.68 o 
   3   0  14      166.90      263.44     15.72 o 
   4   0  14     1258.32     1244.80     28.99 o 
   5   0  14     2286.73     2352.30     42.78 o 
   6   0  14      114.99      104.16     17.33 o 
   7   0  14     4859.38     4646.77    104.24 o 
   8   0  14      243.79      296.14     81.96 o 
   9   0  14     2752.40     2612.06    295.46 o 
  10   0  14      508.70      413.45     65.29 o 
  11   0  14        3.11       -2.45     39.08 o 
  12   0  14      122.51      106.53     54.00 o 
  13   0  14       71.27       11.09     49.45 o 
  14   0  14      466.41      537.27    126.10 o 
   1   1  14     2436.29     2635.52     37.61 o 
   2   1  14     4980.54     5462.52     47.36 o 
   3   1  14      163.71      172.51     10.26 o 
   4   1  14      356.67      357.10     14.16 o 
   5   1  14     1298.70     1197.00     20.99 o 
   6   1  14     1723.24     1683.92     33.71 o 
   7   1  14      359.72      356.64     29.83 o 
   8   1  14      580.58      590.19     52.17 o 
   9   1  14     1266.01     1351.74    100.01 o 
  10   1  14      530.02      536.09     84.65 o 
  11   1  14      226.14      199.04     40.56 o 
  12   1  14      685.48      676.09     84.83 o 
  13   1  14       30.79      -30.38     41.70 o 
  14   1  14        3.11      -29.28     76.54 o 
   0   2  14     3750.36     3810.77     62.80 o 
   1   2  14     1538.15     1596.70     25.83 o 
   2   2  14     2645.53     2759.72     29.95 o 
   3   2  14      192.80      247.00     11.88 o 
   4   2  14     1005.25      916.60     24.18 o 
   5   2  14        0.66       -1.03      8.65 o 
   6   2  14     2760.13     2766.11     43.58 o 
   7   2  14      399.95      424.10     28.67 o 
   8   2  14      246.88      240.88     33.41 o 
   9   2  14     1765.58     1611.26     63.01 o 
  10   2  14      318.19      284.92     37.85 o 
  11   2  14      121.04       34.55     39.71 o 
  12   2  14        0.00       28.85     38.89 o 
  13   2  14      135.82       99.29     61.49 o 
   1   3  14        2.32       -4.07      7.02 o 
   2   3  14       10.49       12.68      7.11 o 
   3   3  14      520.05      573.63     22.56 o 
   4   3  14       14.16        2.06     11.92 o 
   5   3  14        2.22        9.02     11.51 o 
   6   3  14      120.26      127.37     19.93 o 
   7   3  14     1450.20     1401.12     42.86 o 
   8   3  14        3.01       27.49     20.25 o 
   9   3  14      216.04      203.87     27.70 o 
  10   3  14      367.26      478.11     51.93 o 
  11   3  14       87.68      115.50     44.96 o 
  12   3  14        0.47       21.32     33.64 o 
  13   3  14        2.31       63.23     56.85 o 
   0   4  14      547.23      546.24     28.27 o 
   1   4  14        2.34        8.92      8.04 o 
   2   4  14      667.86      716.54     19.93 o 
   3   4  14      117.76      126.49     13.73 o 
   4   4  14       15.15       13.79     11.30 o 
   5   4  14      107.95      117.05     17.92 o 
   6   4  14       29.35       22.17     17.26 o 
   7   4  14       41.50        9.17     17.44 o 
   8   4  14      249.61      225.22     32.85 o 
   9   4  14        0.58       23.52     24.79 o 
  10   4  14      593.55      571.87     54.05 o 
  11   4  14       11.35      -13.16     30.92 o 
  12   4  14       69.45      124.32     56.04 o 
  13   4  14       40.47      102.68     46.39 o 
   1   5  14      266.79      334.48     16.96 o 
   2   5  14      161.99      195.69     15.85 o 
   3   5  14      673.61      626.23     23.26 o 
   4   5  14      194.37      170.05     20.40 o 
   5   5  14      539.05      484.24     31.17 o 
   6   5  14     1856.86     1880.75     57.41 o 
   7   5  14      529.54      539.04     38.94 o 
   8   5  14      786.71      858.97     51.38 o 
   9   5  14       64.60       53.19     28.38 o 
  10   5  14      359.86      316.36     40.46 o 
  11   5  14      389.59      421.72     63.27 o 
  12   5  14       13.61      -19.35     38.52 o 
  13   5  14       48.75       15.45     43.67 o 
   0   6  14      142.52      203.50     32.39 o 
   1   6  14      317.40      323.94     16.22 o 
   2   6  14      447.80      477.12     21.77 o 
   3   6  14      734.20      696.52     34.61 o 
   4   6  14      536.05      423.91     34.68 o 
   5   6  14       56.68       97.39     24.64 o 
   6   6  14      150.26      139.00     31.52 o 
   7   6  14      393.80      351.69     49.18 o 
   8   6  14       73.35       26.18     27.47 o 
   9   6  14       83.62       78.58     36.24 o 
  10   6  14       34.67       12.94     28.15 o 
  11   6  14        6.53       50.50     67.08 o 
  12   6  14        0.04       -7.20     44.82 o 
   1   7  14      552.97      593.22     34.25 o 
   2   7  14        4.98        3.40     16.52 o 
   3   7  14     2050.06     2051.67     51.66 o 
   4   7  14        9.04       16.60     18.37 o 
   5   7  14      328.42      286.06     52.54 o 
   6   7  14      306.88      273.99     38.27 o 
   7   7  14      272.47      316.03     41.63 o 
   8   7  14      493.54      406.11     49.67 o 
   9   7  14      107.68      103.09     32.13 o 
  10   7  14      295.11      379.16     68.02 o 
  11   7  14      241.70      298.14     55.64 o 
  12   7  14       86.88      191.99     63.28 o 
   0   8  14       96.83      111.61     32.07 o 
   1   8  14      129.02       79.22     20.94 o 
   2   8  14     1009.43     1073.96     61.27 o 
   3   8  14      154.73      161.48     32.55 o 
   4   8  14      797.82      802.47     58.06 o 
   5   8  14      442.53      465.99     45.92 o 
   6   8  14       78.26       41.87     43.87 o 
   7   8  14        0.03       13.28     28.98 o 
   8   8  14      101.61      118.19     37.79 o 
   9   8  14       11.03       30.09     35.15 o 
  10   8  14        9.10      -23.63     32.70 o 
  11   8  14       73.76      106.85     45.27 o 
   1   9  14      180.40      165.77     26.58 o 
   2   9  14       56.55       59.26     25.45 o 
   3   9  14       41.38       16.23     39.26 o 
   4   9  14      958.77      846.94     61.26 o 
   5   9  14        0.54        9.64     27.13 o 
   6   9  14       35.97      112.05     43.00 o 
   7   9  14      478.96      526.28     71.69 o 
   8   9  14       95.88       81.61     46.51 o 
   9   9  14       52.47      110.74     46.35 o 
  10   9  14       90.03       77.64     45.13 o 
   0  10  14       50.71       42.13     31.39 o 
   1  10  14       56.82       55.56     25.57 o 
   2  10  14      429.63      473.65     49.47 o 
   3  10  14      498.80      447.57     50.00 o 
   4  10  14      233.76      191.98     53.64 o 
   5  10  14       33.72       63.14     32.42 o 
   6  10  14       12.31       77.84     32.98 o 
   7  10  14       12.98       51.37     46.09 o 
   8  10  14      333.43      413.41     82.16 o 
   9  10  14       17.43      -23.34     65.72 o 
   1  11  14      408.50      361.61     43.73 o 
   2  11  14       37.69       16.85     27.38 o 
   3  11  14       28.71       26.97     28.79 o 
   4  11  14       93.64       40.09     32.36 o 
   5  11  14        0.50       37.43     29.38 o 
   6  11  14        0.54       73.34     34.69 o 
   7  11  14       62.33       34.51     33.96 o 
   8  11  14       47.07       95.41     38.67 o 
   0  12  14      134.80      162.45     93.49 o 
   1  12  14       95.97       40.26     43.31 o 
   2  12  14       81.79       80.05     34.97 o 
   3  12  14       17.80       68.86     33.51 o 
   4  12  14       28.23       36.38     29.87 o 
   5  12  14       44.67       83.52     32.88 o 
   6  12  14       17.33       70.04     41.72 o 
   1  13  14        0.19       37.40     43.57 o 
   2  13  14        0.12       50.74     37.71 o 
   3  13  14       24.32       72.53     34.91 o 
   4  13  14        0.01       83.38     32.55 o 
   1   1  15       20.10       24.00      7.62 o 
   2   1  15     9549.04    10416.05     76.44 o 
   3   1  15     1308.68     1473.41     23.99 o 
   4   1  15      216.82      239.62     13.74 o 
   5   1  15      265.12      241.69     11.98 o 
   6   1  15      118.91      125.82     16.70 o 
   7   1  15      195.68      121.73     28.50 o 
   8   1  15      845.87      812.72     57.76 o 
   9   1  15     1089.67      962.19     58.26 o 
  10   1  15      288.94      304.07     43.01 o 
  11   1  15      178.76      187.05     40.00 o 
  12   1  15        4.94       50.40     32.88 o 
  13   1  15       63.95       22.77     45.05 o 
   0   2  15       26.13       -0.30     10.13 o 
   1   2  15       60.10       76.61     11.24 o 
   2   2  15     5092.13     5502.31     53.76 o 
   3   2  15       51.20       28.22      6.27 o 
   4   2  15      690.01      779.08     20.08 o 
   5   2  15      242.27      264.80     15.77 o 
   6   2  15      248.36      289.16     19.61 o 
   7   2  15      107.23       98.40     20.25 o 
   8   2  15      762.39      775.43     39.70 o 
   9   2  15      506.70      543.85     44.13 o 
  10   2  15      300.37      335.69     44.79 o 
  11   2  15       20.12       38.38     37.86 o 
  12   2  15      323.31      334.95     60.24 o 
  13   2  15       96.64      134.07     60.66 o 
   1   3  15      404.64      458.34     16.69 o 
   2   3  15        1.03        8.28      7.10 o 
   3   3  15      245.39      255.25     13.79 o 
   4   3  15      584.40      641.17     20.74 o 
   5   3  15        2.89       -3.64     14.22 o 
   6   3  15       54.84       59.79     18.09 o 
   7   3  15      120.98       96.21     20.68 o 
   8   3  15      121.18       98.28     22.36 o 
   9   3  15      694.44      670.84     45.02 o 
  10   3  15       93.03      137.08     37.14 o 
  11   3  15       18.54       25.88     32.58 o 
  12   3  15       45.70       62.35     45.58 o 
  13   3  15        1.14       60.95     55.38 o 
   0   4  15        2.94       18.36     11.90 o 
   1   4  15       16.46       11.72      7.13 o 
   2   4  15      295.75      279.51     14.20 o 
   3   4  15       24.74       30.14      9.01 o 
   4   4  15     1005.11     1028.38     32.47 o 
   5   4  15      129.16      114.24     18.37 o 
   6   4  15       27.19       38.96     18.87 o 
   7   4  15      125.46      122.33     24.04 o 
   8   4  15      268.31      270.28     29.50 o 
   9   4  15      104.79       59.18     37.26 o 
  10   4  15      386.47      405.11     49.65 o 
  11   4  15       68.04      105.80     37.79 o 
  12   4  15       56.43        4.23     37.96 o 
  13   4  15       38.99      116.10     48.09 o 
   1   5  15      387.86      352.60     17.31 o 
   2   5  15      408.99      438.02     20.59 o 
   3   5  15        1.21       23.19     12.52 o 
   4   5  15       16.04       18.98     13.69 o 
   5   5  15      887.01      936.05     39.50 o 
   6   5  15       37.20       42.46     21.08 o 
   7   5  15      242.85      150.02     26.75 o 
   8   5  15       25.26       31.21     20.59 o 
   9   5  15      102.31      110.33     31.38 o 
  10   5  15        1.30       47.87     29.57 o 
  11   5  15       46.10       56.24     36.82 o 
  12   5  15       20.30       88.35     47.20 o 
  13   5  15        4.32      -10.11     41.55 o 
   0   6  15       20.36       10.55     16.84 o 
   1   6  15       52.58       65.34     14.87 o 
   2   6  15      342.82      313.38     29.29 o 
   3   6  15      275.72      329.60     26.25 o 
   4   6  15     1438.71     1350.96     46.40 o 
   5   6  15        0.02        8.81     20.41 o 
   6   6  15      827.58      885.36     54.12 o 
   7   6  15       60.05       79.43     41.10 o 
   8   6  15       13.93       27.43     26.68 o 
   9   6  15        2.52       15.50     26.80 o 
  10   6  15      143.56       74.68     46.69 o 
  11   6  15        0.07       32.79     41.01 o 
  12   6  15       49.58      189.33     66.58 o 
   1   7  15      240.53      242.95     25.66 o 
   2   7  15     1198.10     1189.69     58.06 o 
   3   7  15      557.08      500.92     36.90 o 
   4   7  15      430.01      395.14     35.55 o 
   5   7  15       88.81       19.77     26.43 o 
   6   7  15        6.40       34.12     27.85 o 
   7   7  15     1546.11     1481.33     78.83 o 
   8   7  15      620.83      598.26     61.63 o 
   9   7  15       46.50       67.73     37.52 o 
  10   7  15        1.75       15.36     34.37 o 
  11   7  15       75.34      139.72     41.44 o 
  12   7  15      185.38      184.73     56.55 o 
   0   8  15       69.55       95.05     31.76 o 
   1   8  15       70.25       71.64     19.55 o 
   2   8  15      404.60      375.17     41.09 o 
   3   8  15     2177.75     2285.49    100.28 o 
   4   8  15     1284.10     1432.75     71.75 o 
   5   8  15      114.29       93.30     25.34 o 
   6   8  15      319.06      300.55     42.10 o 
   7   8  15       94.38       98.05     40.90 o 
   8   8  15       81.24      111.06     34.89 o 
   9   8  15       64.99       72.57     32.28 o 
  10   8  15       43.98       42.38     39.12 o 
  11   8  15       27.32      -17.30     37.43 o 
   1   9  15        0.58       22.34     23.47 o 
   2   9  15     1479.11     1411.90     70.24 o 
   3   9  15      521.25      515.20     50.25 o 
   4   9  15      186.23      197.48     34.59 o 
   5   9  15      188.62      168.77     35.29 o 
   6   9  15       11.59       56.74     30.19 o 
   7   9  15       89.35       90.66     47.98 o 
   8   9  15      545.02      513.52     78.54 o 
   9   9  15       19.09       55.68     43.44 o 
  10   9  15       11.15       81.99     46.85 o 
   0  10  15      191.21      159.44     47.93 o 
   1  10  15      141.59      124.75     29.25 o 
   2  10  15      143.26      212.25     58.01 o 
   3  10  15       99.78       82.94     31.26 o 
   4  10  15        6.89      -13.79     24.68 o 
   5  10  15        6.21       61.57     29.31 o 
   6  10  15      156.18       88.77     34.59 o 
   7  10  15       29.34       40.27     34.42 o 
   8  10  15       16.14       63.13     49.79 o 
   9  10  15        5.22       74.97     44.23 o 
   1  11  15       17.74       11.67     25.51 o 
   2  11  15      178.77      145.84     46.04 o 
   3  11  15       56.80       50.47     29.80 o 
   4  11  15      207.53      168.78     62.31 o 
   5  11  15        0.05       17.32     30.10 o 
   6  11  15       83.92      119.29     37.55 o 
   7  11  15       25.45       58.82     39.60 o 
   8  11  15       47.67       70.68     37.30 o 
   0  12  15      470.38      496.98     84.07 o 
   1  12  15       87.00       29.77     32.60 o 
   2  12  15      343.78      365.93     50.06 o 
   3  12  15       25.65       26.77     29.79 o 
   4  12  15       42.60       51.31     32.96 o 
   5  12  15       25.10       93.63     31.90 o 
   6  12  15        0.03       63.02     35.36 o 
   1  13  15       29.25       34.44     36.09 o 
   2  13  15       23.91       13.94     36.31 o 
   3  13  15      177.81      249.03     46.26 o 
   4  13  15      234.23      375.09     62.54 o 
   0   0  16    17067.20    17663.88    289.97 o 
   1   0  16        5.24       11.08     12.95 o 
   2   0  16    10147.43    10768.89    135.02 o 
   3   0  16     9691.07    10440.34    118.20 o 
   4   0  16    10688.70    11324.64    119.05 o 
   5   0  16      946.64      961.79     28.61 o 
   6   0  16     4871.42     4996.68     68.10 o 
   7   0  16     2777.11     2563.52     77.22 o 
   8   0  16     1880.22     1799.61     95.70 o 
   9   0  16     4362.43     4644.53    161.38 o 
  10   0  16      108.31      160.17     48.52 o 
  11   0  16      244.40      124.95    154.26 o 
  12   0  16      215.62      235.91    112.06 o 
  13   0  16      911.60      732.97     96.50 o 
   1   1  16       10.41        8.42      7.56 o 
   2   1  16      854.11      977.48     18.82 o 
   3   1  16       15.73       26.79      7.19 o 
   4   1  16       46.13       57.16      8.46 o 
   5   1  16      873.73      820.80     22.87 o 
   6   1  16      451.69      419.35     21.38 o 
   7   1  16     2748.35     2672.26     60.35 o 
   8   1  16       47.15       53.18     26.94 o 
   9   1  16      144.76      126.10     32.38 o 
  10   1  16      216.20      174.25     44.83 o 
  11   1  16        5.25       39.25     31.38 o 
  12   1  16      299.03      306.04     48.38 o 
  13   1  16      189.82      196.30     55.22 o 
   0   2  16      334.98      371.36     21.23 o 
   1   2  16      631.83      679.58     19.72 o 
   2   2  16      880.12      892.35     20.81 o 
   3   2  16       37.36       36.92      7.36 o 
   4   2  16      701.51      683.44     19.05 o 
   5   2  16        5.74       20.30      8.62 o 
   6   2  16       37.69       58.23     14.38 o 
   7   2  16      253.73      272.26     25.14 o 
   8   2  16      846.48      863.01     47.29 o 
   9   2  16       12.70       -8.28     25.21 o 
  10   2  16      116.16       84.28     27.38 o 
  11   2  16        0.05      -12.66     33.04 o 
  12   2  16       14.64       -8.57     56.96 o 
  13   2  16        0.48      -83.59    100.30 o 
   1   3  16       22.53        9.36      8.47 o 
   2   3  16       96.03       92.97     10.52 o 
   3   3  16       28.42       33.34      8.20 o 
   4   3  16     1202.19     1165.46     26.47 o 
   5   3  16      737.14      731.63     30.70 o 
   6   3  16     1281.34     1216.99     39.08 o 
   7   3  16        1.65      -14.94     18.07 o 
   8   3  16     1432.73     1503.21     51.59 o 
   9   3  16       19.19       29.20     23.75 o 
  10   3  16       34.89       49.25     31.55 o 
  11   3  16       17.80      -30.32     30.32 o 
  12   3  16       10.73       35.31     42.96 o 
  13   3  16       63.79       44.43     51.96 o 
   0   4  16      422.86      537.12     29.72 o 
   1   4  16       47.65       42.12      9.25 o 
   2   4  16        6.54        0.27      8.50 o 
   3   4  16       55.54       39.52     11.96 o 
   4   4  16        0.05       -8.26     10.05 o 
   5   4  16      144.52      135.08     23.39 o 
   6   4  16       49.75       67.37     20.18 o 
   7   4  16      504.03      454.30     33.54 o 
   8   4  16      180.64      209.06     28.21 o 
   9   4  16       74.57       75.92     34.01 o 
  10   4  16        4.33       34.88     31.63 o 
  11   4  16      232.38      262.18     47.78 o 
  12   4  16       20.53       38.77     46.37 o 
  13   4  16      264.99      314.74    116.03 o 
   1   5  16       20.13       28.29      8.94 o 
   2   5  16        0.14        9.94     10.51 o 
   3   5  16        1.76       -4.53     10.33 o 
   4   5  16       35.89       29.24     14.44 o 
   5   5  16       29.02       21.31     17.67 o 
   6   5  16       11.08      -16.63     16.63 o 
   7   5  16      117.16      118.81     25.56 o 
   8   5  16      127.90       69.19     28.55 o 
   9   5  16        6.91       11.15     24.87 o 
  10   5  16       21.25       24.11     47.47 o 
  11   5  16      113.27      181.62     45.39 o 
  12   5  16      424.79      522.91     74.29 o 
   0   6  16      105.36      171.78     31.43 o 
   1   6  16      126.28      148.60     14.12 o 
   2   6  16      218.93      265.19     17.80 o 
   3   6  16      129.23      165.99     22.48 o 
   4   6  16      492.33      535.81     33.44 o 
   5   6  16        2.44       31.11     17.74 o 
   6   6  16     1453.47     1358.71     62.79 o 
   7   6  16      159.87      123.35     25.85 o 
   8   6  16       93.57      122.20     32.71 o 
   9   6  16       62.72      107.72     31.06 o 
  10   6  16      440.65      386.65     52.79 o 
  11   6  16      119.04      168.63     57.78 o 
  12   6  16       89.02       60.87     53.14 o 
   1   7  16      306.60      314.46     28.47 o 
   2   7  16      647.97      674.92     47.22 o 
   3   7  16      192.82      241.97     41.15 o 
   4   7  16       48.29       65.76     22.00 o 
   5   7  16       50.25       11.47     20.90 o 
   6   7  16     1919.64     1801.62     73.12 o 
   7   7  16     1047.08     1021.11     62.99 o 
   8   7  16      698.42      788.21     60.31 o 
   9   7  16      251.68      211.29     45.95 o 
  10   7  16       22.00        8.54     40.99 o 
  11   7  16      103.24      219.62     54.68 o 
   0   8  16      943.37     1045.50     79.46 o 
   1   8  16      765.80      770.05     48.96 o 
   2   8  16       16.54       12.34     21.73 o 
   3   8  16       28.58      -21.82     21.82 o 
   4   8  16      184.24      173.99     32.12 o 
   5   8  16     1746.91     1726.36     77.54 o 
   6   8  16     1668.95     1851.06     84.40 o 
   7   8  16       54.71       22.83     56.07 o 
   8   8  16      559.11      561.16     56.60 o 
   9   8  16        0.77       68.94     32.86 o 
  10   8  16      102.73      100.27     50.28 o 
  11   8  16      335.34      247.42     85.26 o 
   1   9  16      635.97      562.15     45.04 o 
   2   9  16      136.23      165.96     32.39 o 
   3   9  16      137.48       79.71     29.91 o 
   4   9  16       60.91       32.70     26.75 o 
   5   9  16       95.91       47.72     28.27 o 
   6   9  16       14.48       53.01     29.56 o 
   7   9  16      109.28      126.75     36.28 o 
   8   9  16       14.09       49.58     43.19 o 
   9   9  16       18.39       62.35     47.26 o 
  10   9  16       14.54       43.16     66.61 o 
   0  10  16       86.81      122.05     48.05 o 
   1  10  16      114.07       91.16     28.42 o 
   2  10  16        0.15       37.60     25.56 o 
   3  10  16       35.25       29.26     25.78 o 
   4  10  16        1.91       -4.62     26.33 o 
   5  10  16       89.80      132.72     36.11 o 
   6  10  16      108.43       66.10     33.68 o 
   7  10  16       49.68      120.49     45.54 o 
   8  10  16       96.91       91.43     43.88 o 
   9  10  16      119.76      186.17     46.00 o 
   1  11  16      164.46      107.57     30.60 o 
   2  11  16        0.87       51.46     29.77 o 
   3  11  16       57.82       86.83     33.15 o 
   4  11  16      107.87      202.60     49.18 o 
   5  11  16      155.94      223.82     44.49 o 
   6  11  16       77.49       91.28     36.62 o 
   7  11  16       58.15      108.17     44.32 o 
   8  11  16       11.98       32.50     57.04 o 
   0  12  16       59.78       75.30     52.89 o 
   1  12  16       19.38       53.88     31.82 o 
   2  12  16       92.90       80.93     35.93 o 
   3  12  16       44.51       50.89     30.90 o 
   4  12  16        2.62       38.14     30.88 o 
   5  12  16        1.06       57.03     30.67 o 
   6  12  16        8.61       73.15     37.38 o 
   1  13  16       12.34       43.14     40.84 o 
   2  13  16        2.78        7.01     37.65 o 
   3  13  16      226.57      258.45     47.56 o 
   1   1  17       31.02       42.22      9.43 o 
   2   1  17      307.92      281.28     15.89 o 
   3   1  17     1037.02     1020.12     19.19 o 
   4   1  17      198.42      207.87     12.44 o 
   5   1  17       75.88       66.16     11.50 o 
   6   1  17     1265.35     1266.10     40.78 o 
   7   1  17      648.18      625.08     39.75 o 
   8   1  17      183.42      198.59     35.06 o 
   9   1  17      114.50      168.16     34.50 o 
  10   1  17        8.44      -12.65     34.91 o 
  11   1  17      826.70      810.30     64.10 o 
  12   1  17      478.08      550.88     60.18 o 
  13   1  17        0.24       -6.41     56.32 o 
   0   2  17        7.29       13.93     12.06 o 
   1   2  17     1686.18     1736.11     30.52 o 
   2   2  17      363.69      408.72     16.38 o 
   3   2  17       86.25      122.21      8.94 o 
   4   2  17      575.08      632.47     19.92 o 
   5   2  17      514.31      468.25     21.66 o 
   6   2  17      158.08      198.07     17.26 o 
   7   2  17     3718.04     3572.38     66.57 o 
   8   2  17      248.60      246.11     39.51 o 
   9   2  17      168.84      169.27     29.94 o 
  10   2  17       53.60       55.31     26.06 o 
  11   2  17        0.59       -9.22     36.93 o 
  12   2  17       19.31      -37.14     37.14 o 
  13   2  17      153.43      146.63     53.70 o 
   1   3  17      579.93      659.45     22.64 o 
   2   3  17       79.18       74.75      9.32 o 
   3   3  17      515.84      482.67     17.32 o 
   4   3  17      699.15      611.90     23.42 o 
   5   3  17     1336.53     1289.08     33.95 o 
   6   3  17        2.91      -11.48     15.69 o 
   7   3  17      429.18      427.54     39.41 o 
   8   3  17      557.29      623.02     40.59 o 
   9   3  17      373.42      330.65     41.26 o 
  10   3  17       40.86      119.38     35.34 o 
  11   3  17      145.75      178.08     49.14 o 
  12   3  17      141.53      147.25     51.71 o 
  13   3  17       19.15       74.43    146.16 o 
   0   4  17     1901.85     1888.07     58.36 o 
   1   4  17      132.26      116.47     11.97 o 
   2   4  17       64.50       66.95     10.85 o 
   3   4  17      104.62      111.78     14.95 o 
   4   4  17        4.02       11.03     11.34 o 
   5   4  17      200.88      186.06     20.96 o 
   6   4  17      586.54      491.54     33.32 o 
   7   4  17        6.76       21.01     23.68 o 
   8   4  17      473.18      440.05     40.03 o 
   9   4  17        6.18      -17.84     17.84 o 
  10   4  17       19.05       -2.39     30.60 o 
  11   4  17       15.83       47.92     35.53 o 
  12   4  17        2.29       55.29     35.93 o 
  13   4  17        2.64        5.72     55.21 o 
   1   5  17      258.72      248.17     17.00 o 
   2   5  17      630.09      654.78     24.01 o 
   3   5  17      134.54      157.07     22.37 o 
   4   5  17      302.93      291.40     23.59 o 
   5   5  17        0.45        3.65     14.33 o 
   6   5  17       20.72       22.47     18.84 o 
   7   5  17       12.53       18.66     20.50 o 
   8   5  17       53.21       94.78     28.06 o 
   9   5  17      128.75      135.94     32.78 o 
  10   5  17      313.33      267.33     44.28 o 
  11   5  17       13.82        9.74     33.96 o 
  12   5  17        4.78       63.31     44.84 o 
   0   6  17      861.89      780.76     50.95 o 
   1   6  17       11.36        2.17      9.67 o 
   2   6  17      846.34      747.20     35.70 o 
   3   6  17        5.27      -16.38     16.38 o 
   4   6  17      137.69      126.98     34.32 o 
   5   6  17       16.91       -6.80     18.55 o 
   6   6  17       54.77       19.89     22.71 o 
   7   6  17      474.45      488.19     40.68 o 
   8   6  17      315.81      272.69     55.34 o 
   9   6  17        1.48       57.01     28.72 o 
  10   6  17       13.59       62.10     32.21 o 
  11   6  17       28.13       56.10     45.27 o 
  12   6  17        7.47        9.63     58.47 o 
   1   7  17     1495.00     1486.87     54.12 o 
   2   7  17       42.68       75.70     25.04 o 
   3   7  17     1184.31     1007.83     55.98 o 
   4   7  17     2382.32     2327.11     78.47 o 
   5   7  17     1070.25     1193.83     64.76 o 
   6   7  17       22.37       53.73     23.74 o 
   7   7  17       36.38       66.42     29.73 o 
   8   7  17      150.79      118.57     62.85 o 
   9   7  17       45.25       57.44     31.43 o 
  10   7  17       27.26       51.21     33.80 o 
  11   7  17        6.07       78.36     49.56 o 
   0   8  17     1014.05      870.78     59.78 o 
   1   8  17     1575.27     1629.49     91.29 o 
   2   8  17      543.43      643.94     49.84 o 
   3   8  17        3.93       11.46     22.93 o 
   4   8  17       71.04       22.55     24.71 o 
   5   8  17       31.54       73.98     27.05 o 
   6   8  17      123.86      123.33     36.21 o 
   7   8  17        1.76       43.87     30.25 o 
   8   8  17      218.33      285.09     55.44 o 
   9   8  17      932.72     1032.38     75.61 o 
  10   8  17      352.23      248.46     60.72 o 
  11   8  17       19.69       28.29     62.15 o 
   1   9  17      118.12      111.80     26.29 o 
   2   9  17       20.02       49.74     27.41 o 
   3   9  17        5.34       -7.96     24.40 o 
   4   9  17        6.94      -22.28     26.35 o 
   5   9  17      245.49      268.09     41.97 o 
   6   9  17      119.99      103.29     47.54 o 
   7   9  17      221.32      187.35     47.87 o 
   8   9  17      363.22      378.40     61.54 o 
   9   9  17        0.27       12.00     54.87 o 
  10   9  17      132.40      152.36     53.96 o 
   0  10  17       97.06       47.88     38.08 o 
   1  10  17        2.35      -10.41     20.65 o 
   2  10  17      194.67      134.51     44.89 o 
   3  10  17      106.49       92.16     31.37 o 
   4  10  17        1.02      -23.95     23.95 o 
   5  10  17       84.89      115.94     35.29 o 
   6  10  17      123.58      103.84     35.65 o 
   7  10  17       38.81       31.40     31.28 o 
   8  10  17        7.62        0.17     34.32 o 
   9  10  17      179.46      268.23     55.73 o 
   1  11  17      143.96      107.44     34.61 o 
   2  11  17        4.19       34.99     27.66 o 
   3  11  17       14.97       34.34     28.96 o 
   4  11  17       78.01       79.45     31.26 o 
   5  11  17      184.48      194.38     43.71 o 
   6  11  17       64.57       88.53     43.43 o 
   7  11  17       52.77       50.71     35.40 o 
   0  12  17      360.63      406.88     77.44 o 
   1  12  17        7.93       27.56     37.07 o 
   2  12  17      347.21      426.53     61.60 o 
   3  12  17       42.24       66.08     30.73 o 
   4  12  17       34.17      126.48     36.80 o 
   5  12  17      129.49      177.00     42.75 o 
   6  12  17       13.84       38.03     31.86 o 
   1  13  17       67.71       33.15     38.07 o 
   2  13  17        0.36       99.31     70.06 o 
   3  13  17       53.77      116.18     46.02 o 
   0   0  18     1644.53     1772.38     64.08 o 
   1   0  18     2323.60     2601.69     74.47 o 
   2   0  18       89.11      127.09     16.03 o 
   3   0  18     1133.09     1188.40     36.24 o 
   4   0  18    10930.16    11419.41    145.88 o 
   5   0  18       99.05       82.86     13.84 o 
   6   0  18        1.64        1.66     21.55 o 
   7   0  18     3545.47     3370.14     89.31 o 
   8   0  18        2.77      -26.03     26.03 o 
   9   0  18      351.90      294.09     57.89 o 
  10   0  18      733.86      719.34     85.11 o 
  11   0  18        1.20       42.24     42.33 o 
  12   0  18        5.04       87.23     49.00 o 
  13   0  18       32.51      100.40     57.12 o 
   1   1  18     5380.23     5761.86     66.99 o 
   2   1  18      472.27      517.59     15.57 o 
   3   1  18     1529.23     1462.38     32.94 o 
   4   1  18      456.00      503.31     19.57 o 
   5   1  18       69.28       56.81     11.53 o 
   6   1  18      205.38      159.04     24.30 o 
   7   1  18      438.93      427.36     41.89 o 
   8   1  18     4515.64     4494.25    109.10 o 
   9   1  18        3.68       45.46     27.76 o 
  10   1  18      524.14      508.46     50.54 o 
  11   1  18        4.55       20.12     38.67 o 
  12   1  18       74.86       64.94     33.93 o 
  13   1  18        0.06       -0.89     45.09 o 
   0   2  18     2987.59     3231.24     61.77 o 
   1   2  18      217.89      233.58     14.29 o 
   2   2  18      446.71      494.71     18.86 o 
   3   2  18      170.33      173.96     12.51 o 
   4   2  18      169.51      175.00     12.80 o 
   5   2  18     1619.18     1641.89     40.43 o 
   6   2  18      218.23      203.73     18.11 o 
   7   2  18       64.30       27.13     17.72 o 
   8   2  18      468.37      439.38     37.26 o 
   9   2  18        0.03       -1.92     22.69 o 
  10   2  18      345.23      314.30     50.92 o 
  11   2  18      359.34      315.38     57.06 o 
  12   2  18       78.31      171.48     53.42 o 
  13   2  18       99.41      126.39     66.53 o 
   1   3  18        5.42        0.77      8.50 o 
   2   3  18       60.23       47.97      9.54 o 
   3   3  18      339.72      312.33     14.37 o 
   4   3  18       26.30       11.09     10.02 o 
   5   3  18      185.97      210.27     18.84 o 
   6   3  18      198.46      224.19     23.11 o 
   7   3  18       75.41       30.18     19.28 o 
   8   3  18        4.98      -11.29     17.90 o 
   9   3  18      133.92      116.56     27.36 o 
  10   3  18        0.01      -17.45     34.85 o 
  11   3  18       35.03       -6.42     39.44 o 
  12   3  18      240.64      291.93     86.79 o 
  13   3  18       37.90      133.74     68.56 o 
   0   4  18       27.46        9.42     14.35 o 
   1   4  18      137.84      147.61     15.47 o 
   2   4  18        0.01       -8.75     10.03 o 
   3   4  18      198.80      223.89     18.59 o 
   4   4  18      251.28      242.55     20.10 o 
   5   4  18        7.64       17.24     16.55 o 
   6   4  18      253.62      259.36     27.77 o 
   7   4  18       88.83       61.69     23.12 o 
   8   4  18       63.79       47.53     22.35 o 
   9   4  18        0.18       13.57     23.86 o 
  10   4  18      169.19      156.79     38.71 o 
  11   4  18      122.22      160.55     43.76 o 
  12   4  18      124.11      255.22     68.84 o 
  13   4  18        5.36       65.79     73.20 o 
   1   5  18      261.94      264.23     17.73 o 
   2   5  18       86.50       62.61     15.71 o 
   3   5  18      238.05      225.40     20.47 o 
   4   5  18      640.99      737.53     32.79 o 
   5   5  18     1277.06     1310.94     41.82 o 
   6   5  18       25.68      -15.39     16.17 o 
   7   5  18       81.99       71.71     23.07 o 
   8   5  18      619.84      628.89     41.39 o 
   9   5  18       62.40       10.39     29.03 o 
  10   5  18       73.27       37.13     39.47 o 
  11   5  18       22.11       19.51     37.07 o 
  12   5  18       16.93       63.21     46.80 o 
   0   6  18      330.82      295.82     52.20 o 
   1   6  18     1511.90     1484.85     44.74 o 
   2   6  18        0.37       -8.54     13.96 o 
   3   6  18       87.12       59.15     22.61 o 
   4   6  18      310.39      334.41     38.97 o 
   5   6  18      506.73      513.94     38.58 o 
   6   6  18      331.12      355.17     31.58 o 
   7   6  18      172.91      156.23     39.98 o 
   8   6  18      109.98      113.97     28.47 o 
   9   6  18        3.95       63.23     31.11 o 
  10   6  18      317.82      407.60     61.28 o 
  11   6  18       26.84       20.31     39.47 o 
  12   6  18       71.19       69.84     48.52 o 
   1   7  18      389.32      392.77     36.27 o 
   2   7  18     1559.56     1598.46     65.80 o 
   3   7  18      846.12      760.26     51.00 o 
   4   7  18      149.63      100.87     28.98 o 
   5   7  18      141.12      117.18     43.54 o 
   6   7  18     1018.50     1088.48     64.90 o 
   7   7  18        2.91       -4.80     26.21 o 
   8   7  18      426.54      473.32     51.48 o 
   9   7  18       79.85       80.16     32.02 o 
  10   7  18      655.38      742.23     71.75 o 
  11   7  18        8.37       65.23     45.97 o 
   0   8  18     4951.17     4634.78    126.92 o 
   1   8  18      239.98      232.05     39.43 o 
   2   8  18     2249.66     2223.16     77.71 o 
   3   8  18        0.01       -3.19     19.63 o 
   4   8  18       92.15       67.25     29.75 o 
   5   8  18       12.41       16.74     24.93 o 
   6   8  18      746.87      724.02     70.59 o 
   7   8  18      469.05      478.70     53.71 o 
   8   8  18        9.06       15.62     30.72 o 
   9   8  18       47.40       70.07     40.64 o 
  10   8  18      144.05      118.12     50.22 o 
  11   8  18       14.49       24.54     82.20 o 
   1   9  18       15.33       24.80     19.06 o 
   2   9  18      315.54      223.55     39.40 o 
   3   9  18        2.44        4.72     22.04 o 
   4   9  18      189.63      144.63     34.35 o 
   5   9  18      413.89      327.65     45.32 o 
   6   9  18      150.99      110.97     35.81 o 
   7   9  18        0.38       30.04     28.68 o 
   8   9  18      142.25      116.12     40.23 o 
   9   9  18       34.81       93.99     41.25 o 
  10   9  18       81.45       77.35     50.49 o 
   0  10  18      154.07      171.22     52.76 o 
   1  10  18      105.14       62.11     22.61 o 
   2  10  18       70.11       91.79     40.92 o 
   3  10  18       68.52       49.27     29.33 o 
   4  10  18       70.72       61.83     32.47 o 
   5  10  18       33.30       71.11     31.32 o 
   6  10  18        9.09       16.18     26.86 o 
   7  10  18       12.81       60.98     34.55 o 
   8  10  18        0.05       -5.73     33.89 o 
   9  10  18       17.01       80.66     43.64 o 
   1  11  18        0.28       36.68     32.49 o 
   2  11  18       16.72       63.99     29.49 o 
   3  11  18       26.81       64.61     34.02 o 
   4  11  18      144.49      179.52     57.07 o 
   5  11  18       39.51       41.75     32.48 o 
   6  11  18       13.23       51.38     33.18 o 
   7  11  18        0.38       62.53     33.92 o 
   0  12  18      122.95       83.54    102.30 o 
   1  12  18        9.61        5.29     33.01 o 
   2  12  18       11.08       44.70     33.64 o 
   3  12  18       18.34       26.70     45.30 o 
   4  12  18       43.89       91.40     51.51 o 
   5  12  18       23.32       66.08     35.77 o 
   6  12  18       54.11       70.93     40.82 o 
   1  13  18        0.08       23.77     39.21 o 
   2  13  18        0.25       84.56     61.48 o 
   3  13  18       47.41       53.07     36.82 o 
   1   1  19     7200.53     7453.15     81.22 o 
   2   1  19     2122.72     2233.32     30.55 o 
   3   1  19      407.63      405.77     18.35 o 
   4   1  19      258.03      259.71     13.98 o 
   5   1  19        0.71       -2.36      8.81 o 
   6   1  19       79.96       57.51     12.85 o 
   7   1  19      160.63      220.56     42.89 o 
   8   1  19     1525.65     1520.86     65.64 o 
   9   1  19      698.58      633.57     51.69 o 
  10   1  19      173.16      204.65     37.60 o 
  11   1  19      164.68      171.53     40.55 o 
  12   1  19       94.81       70.39     35.05 o 
  13   1  19       10.78       61.72     47.75 o 
   0   2  19     2361.92     2469.66     49.38 o 
   1   2  19      564.04      569.34     20.11 o 
   2   2  19      753.67      813.79     31.44 o 
   3   2  19      105.24      106.70      9.39 o 
   4   2  19       79.42       67.77     10.03 o 
   5   2  19     1026.81     1043.92     27.73 o 
   6   2  19       21.35       28.69     13.00 o 
   7   2  19        1.39        1.14     15.66 o 
   8   2  19        8.42      -13.05     19.24 o 
   9   2  19       66.89       81.62     26.75 o 
  10   2  19       70.00       75.20     26.86 o 
  11   2  19       99.28       58.78     45.95 o 
  12   2  19        4.55       59.74     44.00 o 
  13   2  19       15.29      103.96     53.60 o 
   1   3  19      638.80      652.45     27.74 o 
   2   3  19      468.68      505.08     20.57 o 
   3   3  19      962.53      989.05     23.89 o 
   4   3  19       13.58       20.93     10.53 o 
   5   3  19      218.20      281.30     24.34 o 
   6   3  19        0.22       -2.52     14.95 o 
   7   3  19      233.69      156.74     22.04 o 
   8   3  19        4.57       39.72     22.69 o 
   9   3  19       35.81       32.34     29.11 o 
  10   3  19        0.73        8.16     37.64 o 
  11   3  19      450.52      546.30     81.32 o 
  12   3  19        1.18       49.77     43.36 o 
  13   3  19       70.12      -46.94     49.95 o 
   0   4  19       21.22       31.40     16.93 o 
   1   4  19      272.94      297.52     19.56 o 
   2   4  19      587.94      572.27     20.68 o 
   3   4  19      887.91      847.28     28.88 o 
   4   4  19       19.70       36.54     13.26 o 
   5   4  19      530.65      462.40     28.03 o 
   6   4  19       29.88       28.72     16.21 o 
   7   4  19      229.81      198.27     39.18 o 
   8   4  19      225.64      246.56     29.71 o 
   9   4  19        0.06       19.32     24.10 o 
  10   4  19       26.29       29.10     32.55 o 
  11   4  19        6.12       37.37     43.55 o 
  12   4  19      117.38      171.88     71.01 o 
  13   4  19      253.98      150.17     88.65 o 
   1   5  19      109.05       82.60     17.08 o 
   2   5  19      152.73      153.39     21.38 o 
   3   5  19       45.55       35.48     16.40 o 
   4   5  19      312.16      321.62     25.15 o 
   5   5  19        2.22      -13.68     13.68 o 
   6   5  19        9.41       17.18     17.04 o 
   7   5  19      127.71       91.13     28.79 o 
   8   5  19       48.24       51.73     22.25 o 
   9   5  19       83.55       91.63     48.36 o 
  10   5  19       74.06       89.23     37.53 o 
  11   5  19       10.09       48.70     37.11 o 
  12   5  19       67.20       64.04     44.11 o 
   0   6  19      566.11      520.76     46.86 o 
   1   6  19     1926.91     1814.96     51.05 o 
   2   6  19     2310.50     2254.98     73.36 o 
   3   6  19     1546.85     1528.53     61.90 o 
   4   6  19      300.00      320.39     38.14 o 
   5   6  19        4.39      -20.33     20.33 o 
   6   6  19      211.47      211.83     26.63 o 
   7   6  19      400.22      315.65     32.39 o 
   8   6  19        0.05       -4.93     21.53 o 
   9   6  19       51.42      103.44     30.09 o 
  10   6  19        4.37       37.22     37.20 o 
  11   6  19        6.41      -33.93     33.93 o 
  12   6  19      113.74      132.91     53.49 o 
   1   7  19      293.65      191.27     53.19 o 
   2   7  19       53.93       79.20     26.21 o 
   3   7  19       25.05       13.70     20.20 o 
   4   7  19        6.82        7.18     22.29 o 
   5   7  19      831.31      785.70     56.59 o 
   6   7  19       21.91       69.43     46.35 o 
   7   7  19      119.72      149.85     35.04 o 
   8   7  19      569.98      604.84     57.46 o 
   9   7  19       16.29       32.50     35.18 o 
  10   7  19      164.06      258.50     49.91 o 
  11   7  19        9.78       52.33     93.57 o 
   0   8  19       23.18       -2.87     23.89 o 
   1   8  19       62.12        9.05     19.12 o 
   2   8  19       74.18       93.94     27.22 o 
   3   8  19       67.03       50.94     29.84 o 
   4   8  19      268.26      261.88     38.67 o 
   5   8  19      716.80      580.40     54.94 o 
   6   8  19       17.28        1.43     29.87 o 
   7   8  19        4.32       19.56     29.98 o 
   8   8  19       26.72       23.96     33.33 o 
   9   8  19       18.96       32.82     30.17 o 
  10   8  19       28.27       60.21     52.07 o 
   1   9  19      163.64      102.93     39.78 o 
   2   9  19        5.49       23.33     21.84 o 
   3   9  19      229.51      143.48     47.38 o 
   4   9  19        0.46       -8.94     22.94 o 
   5   9  19      778.82     1017.81     70.45 o 
   6   9  19        0.02        5.94     28.76 o 
   7   9  19        1.05       13.29     31.76 o 
   8   9  19      100.55       77.14     35.39 o 
   9   9  19       99.07       90.46     37.87 o 
  10   9  19      195.66      151.36     71.71 o 
   0  10  19       59.98       74.90     51.80 o 
   1  10  19       47.16       29.13     23.64 o 
   2  10  19       34.28       -5.74     27.95 o 
   3  10  19       48.54       59.86     33.39 o 
   4  10  19        0.19       31.20     28.86 o 
   5  10  19       10.72       65.47     29.73 o 
   6  10  19       69.31      102.21     37.87 o 
   7  10  19      203.64      232.20     53.57 o 
   8  10  19        8.24       27.50     32.89 o 
   1  11  19      211.48      186.92     66.14 o 
   2  11  19        0.25       26.91     30.02 o 
   3  11  19        7.39       29.38     27.96 o 
   4  11  19        7.89       23.08     31.01 o 
   5  11  19        0.00       33.63     31.24 o 
   6  11  19      209.26      291.48     47.73 o 
   7  11  19        1.01       52.34     32.68 o 
   0  12  19      100.46      280.40     65.50 o 
   1  12  19       50.00      107.62     40.78 o 
   2  12  19      265.14      289.95     55.17 o 
   3  12  19       88.34      121.62     37.66 o 
   4  12  19      133.40      108.14     66.17 o 
   5  12  19      308.87      470.16     59.12 o 
   1  13  19        9.91       -9.12     47.39 o 
   2  13  19        3.10       21.13     33.96 o 
   0   0  20     1753.43     1577.96     63.33 o 
   1   0  20     7566.53     7676.46    106.14 o 
   2   0  20       10.04       17.87     12.61 o 
   3   0  20       88.22       69.10     15.50 o 
   4   0  20      538.97      633.52     30.43 o 
   5   0  20        1.19      -11.41     13.22 o 
   6   0  20     4832.02     4591.35    119.74 o 
   7   0  20     1220.90     1164.34     67.40 o 
   8   0  20       52.16       33.20     35.06 o 
   9   0  20     1176.39     1358.45     95.88 o 
  10   0  20      215.13      254.02     83.58 o 
  11   0  20        1.49      104.00     45.56 o 
  12   0  20       11.91       77.56     50.82 o 
  13   0  20      320.16      193.37     66.89 o 
   1   1  20      110.51      127.37     13.42 o 
   2   1  20       70.28      100.45      9.84 o 
   3   1  20      169.57      140.09     12.44 o 
   4   1  20      841.70      861.61     22.51 o 
   5   1  20      960.65      962.98     29.83 o 
   6   1  20      541.95      570.12     28.11 o 
   7   1  20      819.04      786.69     42.81 o 
   8   1  20       35.00        6.17     25.58 o 
   9   1  20       45.73       10.45     30.88 o 
  10   1  20      231.11      188.68     48.55 o 
  11   1  20      217.01      185.82     40.41 o 
  12   1  20       31.06      -11.53     33.57 o 
  13   1  20      114.14      189.62     80.24 o 
   0   2  20      746.66      807.34     29.97 o 
   1   2  20      971.53     1044.45     25.68 o 
   2   2  20        2.11       -0.41      9.03 o 
   3   2  20      125.62      137.33     12.02 o 
   4   2  20       86.53       88.40     11.57 o 
   5   2  20      464.17      447.46     21.48 o 
   6   2  20     3530.07     3542.33     68.93 o 
   7   2  20      257.72      208.18     29.14 o 
   8   2  20      309.82      339.39     47.41 o 
   9   2  20      288.99      351.01     38.22 o 
  10   2  20      219.25      235.75     41.39 o 
  11   2  20      512.87      448.70     63.38 o 
  12   2  20       25.95       38.65     44.43 o 
  13   2  20       78.78      103.61     72.46 o 
   1   3  20       44.32       39.63     11.69 o 
   2   3  20       46.86       53.17     11.02 o 
   3   3  20      411.74      431.57     26.20 o 
   4   3  20       78.68       68.94     16.87 o 
   5   3  20       19.45       16.23     18.00 o 
   6   3  20     1018.56      944.80     38.96 o 
   7   3  20       36.12       39.69     16.58 o 
   8   3  20       20.49       10.67     25.72 o 
   9   3  20      508.03      407.82     47.19 o 
  10   3  20      200.34      202.70     38.51 o 
  11   3  20       94.56      156.18     51.39 o 
  12   3  20       11.65       -1.48     64.15 o 
  13   3  20      330.43      332.22     68.36 o 
   0   4  20      187.16      179.45     25.33 o 
   1   4  20       17.86        7.42      8.87 o 
   2   4  20      225.65      261.96     18.17 o 
   3   4  20       54.87       43.13     12.77 o 
   4   4  20       38.52       31.34     18.46 o 
   5   4  20      101.89       87.81     18.30 o 
   6   4  20       75.66       26.06     15.93 o 
   7   4  20        0.39       14.56     17.18 o 
   8   4  20        0.07      -15.75     17.05 o 
   9   4  20       16.91       17.41     25.08 o 
  10   4  20        3.74       20.14     31.11 o 
  11   4  20       18.45       45.58     47.55 o 
  12   4  20       73.47       33.20     42.68 o 
   1   5  20      144.84      138.79     19.16 o 
   2   5  20      194.17      203.74     30.25 o 
   3   5  20      804.48      881.15     38.00 o 
   4   5  20       39.93       45.25     18.46 o 
   5   5  20      384.42      329.10     26.12 o 
   6   5  20      359.48      330.83     36.39 o 
   7   5  20       54.24       89.11     22.65 o 
   8   5  20       67.92       66.09     20.66 o 
   9   5  20       33.29      -20.33     26.87 o 
  10   5  20      149.04      198.07     43.47 o 
  11   5  20       87.30      147.59     40.70 o 
  12   5  20      475.61      748.97    109.32 o 
   0   6  20     2531.13     2394.96     83.59 o 
   1   6  20       45.52       59.50     27.01 o 
   2   6  20     2865.34     2552.22     77.64 o 
   3   6  20     1349.23     1328.59     61.70 o 
   4   6  20      517.55      488.51     43.41 o 
   5   6  20     1388.84     1161.58     53.77 o 
   6   6  20       39.23       18.01     20.62 o 
   7   6  20        0.10        7.53     21.65 o 
   8   6  20      381.54      344.68     34.59 o 
   9   6  20      420.89      547.01     44.85 o 
  10   6  20        1.35       34.15     36.92 o 
  11   6  20      227.05      193.88     48.61 o 
  12   6  20       22.51       57.71     46.94 o 
   1   7  20      133.34       89.90     26.36 o 
   2   7  20     1637.62     1462.19     78.03 o 
   3   7  20      436.37      429.62     43.86 o 
   4   7  20      193.06      215.37     34.33 o 
   5   7  20        0.10       16.82     23.64 o 
   6   7  20     1168.53      976.81     63.17 o 
   7   7  20       13.41       28.93     28.30 o 
   8   7  20        0.69       20.64     27.02 o 
   9   7  20        0.19       15.57     29.18 o 
  10   7  20       14.92      -36.66     41.34 o 
  11   7  20      192.18      268.41     79.52 o 
   0   8  20      128.01      174.31     37.58 o 
   1   8  20       49.57       21.89     24.41 o 
   2   8  20        6.12        2.81     20.89 o 
   3   8  20       28.30       36.46     26.99 o 
   4   8  20      877.46      746.83     56.61 o 
   5   8  20       42.12       11.49     26.74 o 
   6   8  20      419.01      417.25     54.52 o 
   7   8  20      460.84      441.00     53.17 o 
   8   8  20      271.68      274.73     45.29 o 
   9   8  20        1.48        7.55     29.20 o 
  10   8  20       17.56       80.12     47.88 o 
   1   9  20        0.28        0.73     23.90 o 
   2   9  20       83.70      106.20     30.65 o 
   3   9  20      865.35      877.61     62.71 o 
   4   9  20      234.46      231.84     39.83 o 
   5   9  20       41.91       45.29     27.82 o 
   6   9  20      102.38       85.75     48.04 o 
   7   9  20      104.40      147.15     37.79 o 
   8   9  20      866.78      815.04     70.62 o 
   9   9  20      147.38      103.41     46.68 o 
   0  10  20        4.47       34.69     58.80 o 
   1  10  20       42.33       89.17     34.91 o 
   2  10  20        7.66        4.12     23.67 o 
   3  10  20       40.40       17.33     27.59 o 
   4  10  20      252.30      178.44     38.87 o 
   5  10  20       38.24       49.71     33.90 o 
   6  10  20        5.28       16.98     30.41 o 
   7  10  20      216.35      272.68     52.80 o 
   8  10  20        0.73        2.91     35.17 o 
   1  11  20        0.28       -8.64     30.33 o 
   2  11  20       21.34       38.11     44.55 o 
   3  11  20       36.58       74.32     32.99 o 
   4  11  20       47.22       74.44     34.61 o 
   5  11  20        5.35      102.89     35.14 o 
   6  11  20        1.41       57.97     33.74 o 
   7  11  20      173.45      161.85     40.29 o 
   0  12  20       52.12      104.46     50.13 o 
   1  12  20       54.49       40.52     33.85 o 
   2  12  20        4.77       22.97     37.03 o 
   3  12  20      122.19      209.01     48.03 o 
   4  12  20      101.44      140.86     37.38 o 
   5  12  20       80.65      132.75     40.06 o 
   1  13  20       87.35       64.39     42.41 o 
   2  13  20       99.49       91.85     52.09 o 
   1   1  21      204.78      202.26     14.11 o 
   2   1  21      252.65      250.22     13.30 o 
   3   1  21      237.31      264.31     15.02 o 
   4   1  21       74.73       74.44     11.99 o 
   5   1  21     1401.45     1457.14     34.04 o 
   6   1  21      759.76      820.74     42.47 o 
   7   1  21       13.29       46.89     21.57 o 
   8   1  21      440.24      422.05     43.24 o 
   9   1  21       18.10       91.37     29.80 o 
  10   1  21      118.88      162.25     36.58 o 
  11   1  21      274.82      271.97     49.14 o 
  12   1  21        2.22       29.78     33.80 o 
  13   1  21       65.74      132.20     52.90 o 
   0   2  21      222.13      280.71     21.29 o 
   1   2  21     2075.89     2230.26     38.13 o 
   2   2  21       44.37       30.21     10.31 o 
   3   2  21      507.66      540.50     17.98 o 
   4   2  21        4.56        6.73      9.96 o 
   5   2  21      116.41      113.93     18.06 o 
   6   2  21     3495.75     3338.94     58.32 o 
   7   2  21      779.85      699.44     77.94 o 
   8   2  21      480.93      462.29     39.53 o 
   9   2  21      172.22      153.49     39.25 o 
  10   2  21      228.32      265.41     44.20 o 
  11   2  21        3.40       41.81     41.59 o 
  12   2  21      153.72      134.31     59.19 o 
  13   2  21        3.32       55.27     47.93 o 
   1   3  21     1446.34     1360.66     32.21 o 
   2   3  21      330.99      389.13     19.43 o 
   3   3  21      447.70      449.42     21.47 o 
   4   3  21     1174.31     1270.65     40.12 o 
   5   3  21      852.33      872.25     41.70 o 
   6   3  21      200.65      233.89     28.20 o 
   7   3  21      703.41      714.52     37.65 o 
   8   3  21       44.00       25.36     31.39 o 
   9   3  21       18.29       19.72     33.95 o 
  10   3  21        4.82       34.84     31.94 o 
  11   3  21       55.61       63.95     42.96 o 
  12   3  21       65.90       84.31     47.82 o 
  13   3  21       95.52       80.88     51.51 o 
   0   4  21     2790.58     2782.47     77.66 o 
   1   4  21      288.79      281.81     21.85 o 
   2   4  21      438.98      481.16     25.27 o 
   3   4  21       45.74       48.51     14.18 o 
   4   4  21       63.87       53.01     15.81 o 
   5   4  21      188.66      134.80     20.01 o 
   6   4  21        6.68       -0.84     15.05 o 
   7   4  21      213.00      229.75     27.50 o 
   8   4  21       37.16        9.55     20.66 o 
   9   4  21      486.11      397.10     42.31 o 
  10   4  21        2.06       50.41     42.46 o 
  11   4  21      223.25      326.61     63.69 o 
  12   4  21      136.48      123.41     54.76 o 
   1   5  21     2595.52     2578.20     54.81 o 
   2   5  21      321.27      357.63     31.53 o 
   3   5  21       27.70       13.83     17.19 o 
   4   5  21      191.68      158.62     25.17 o 
   5   5  21      195.15      209.21     48.49 o 
   6   5  21      315.52      255.03     27.81 o 
   7   5  21       50.18       57.67     19.67 o 
   8   5  21        0.30        8.14     18.36 o 
   9   5  21      139.59      206.84     39.78 o 
  10   5  21        0.31       26.20     33.89 o 
  11   5  21       38.86       43.27     42.67 o 
  12   5  21       21.60       10.87     49.53 o 
   0   6  21      100.24      128.14     44.01 o 
   1   6  21     1708.10     1671.72     52.99 o 
   2   6  21     1532.72     1379.54     62.11 o 
   3   6  21      915.77      917.69     54.00 o 
   4   6  21     1081.03     1038.58     72.80 o 
   5   6  21       41.67        3.05     19.46 o 
   6   6  21      179.64      193.18     30.38 o 
   7   6  21      585.58      599.85     45.41 o 
   8   6  21      571.31      538.04     47.72 o 
   9   6  21       39.81       68.72     31.05 o 
  10   6  21      128.57       43.16     43.38 o 
  11   6  21       56.88       75.54     50.12 o 
   1   7  21      608.36      562.49     60.80 o 
   2   7  21      196.43      152.80     31.43 o 
   3   7  21      130.46       97.91     28.89 o 
   4   7  21       25.39       49.06     27.03 o 
   5   7  21      302.02      246.03     39.12 o 
   6   7  21       72.37      123.12     32.98 o 
   7   7  21      472.60      558.02     54.56 o 
   8   7  21       13.92       45.25     31.30 o 
   9   7  21       38.83       11.38     30.33 o 
  10   7  21        4.53       55.62     47.43 o 
  11   7  21      129.81       46.78     57.82 o 
   0   8  21        6.02      -26.25     26.25 o 
   1   8  21        6.24        6.27     21.38 o 
   2   8  21      146.62      148.39     53.23 o 
   3   8  21       21.97       -0.56     22.78 o 
   4   8  21      314.28      286.20     39.76 o 
   5   8  21      215.30      149.98     38.91 o 
   6   8  21       71.92       62.90     34.97 o 
   7   8  21        0.71       20.29     30.30 o 
   8   8  21       81.71       62.45     36.45 o 
   9   8  21      215.73      173.96     51.06 o 
  10   8  21       18.88       -2.84     45.51 o 
   1   9  21       12.07       11.93     20.59 o 
   2   9  21       56.00       84.33     29.24 o 
   3   9  21       12.80       62.02     42.27 o 
   4   9  21       44.64       14.42     28.14 o 
   5   9  21       59.45       51.90     30.14 o 
   6   9  21       82.14       68.21     45.13 o 
   7   9  21        2.16      -11.69     29.25 o 
   8   9  21      139.98       65.97     34.60 o 
   9   9  21       92.85      113.29     37.78 o 
   0  10  21       18.60        6.54     31.72 o 
   1  10  21       12.46       21.35     32.85 o 
   2  10  21       36.95       33.98     27.41 o 
   3  10  21      402.62      410.62     51.25 o 
   4  10  21      390.34      388.90     50.62 o 
   5  10  21      148.95      122.84     37.37 o 
   6  10  21       31.87       67.39     33.95 o 
   7  10  21       33.82      116.96     39.27 o 
   8  10  21       83.05       70.72     36.73 o 
   1  11  21        0.02       28.72     29.95 o 
   2  11  21       57.79       86.97     40.86 o 
   3  11  21        0.12       26.56     28.60 o 
   4  11  21      102.77       91.77     49.58 o 
   5  11  21       59.05       95.09     35.00 o 
   6  11  21       23.76       87.99     39.39 o 
   7  11  21      132.33      126.87     36.52 o 
   0  12  21      207.56      219.31     88.18 o 
   1  12  21        8.08       43.23     34.91 o 
   2  12  21      356.69      367.82     59.46 o 
   3  12  21        1.01       34.07     36.22 o 
   4  12  21       10.08       29.86     30.88 o 
   5  12  21      322.68      265.71     49.76 o 
   1  13  21       28.04       94.19     53.76 o 
   0   0  22      352.11      420.75     40.68 o 
   1   0  22     1171.28     1203.40     43.20 o 
   2   0  22     2298.65     2267.76     52.87 o 
   3   0  22       52.82       62.36     16.28 o 
   4   0  22     1333.83     1370.96     40.27 o 
   5   0  22     2015.24     1941.93     65.96 o 
   6   0  22     2859.65     2679.31     90.78 o 
   7   0  22      864.48      850.19     72.39 o 
   8   0  22      149.59      172.29     46.89 o 
   9   0  22      271.17      369.63     64.80 o 
  10   0  22      190.86      262.22     58.72 o 
  11   0  22      153.19       88.10     49.61 o 
  12   0  22     1556.73     1655.46    125.26 o 
  13   0  22      127.19      138.60     61.59 o 
   1   1  22     2870.71     2990.64     45.09 o 
   2   1  22      575.12      621.87     20.49 o 
   3   1  22      107.23      120.95     12.32 o 
   4   1  22        6.02        5.82     10.52 o 
   5   1  22     1072.16      960.89     30.70 o 
   6   1  22       62.60      114.28     22.64 o 
   7   1  22       33.12        3.44     22.40 o 
   8   1  22      189.13      177.03     33.94 o 
   9   1  22      433.15      473.62     47.53 o 
  10   1  22      586.85      649.67     55.99 o 
  11   1  22       23.22       45.97     30.98 o 
  12   1  22      558.74      627.57     76.88 o 
  13   1  22        0.83       59.22     49.73 o 
   0   2  22     1078.61     1040.68     35.12 o 
   1   2  22      968.89     1071.73     25.23 o 
   2   2  22     2044.01     2044.32     39.72 o 
   3   2  22      930.60      932.46     28.51 o 
   4   2  22       11.03       11.15     11.35 o 
   5   2  22      285.20      299.32     25.22 o 
   6   2  22       51.95       86.10     19.91 o 
   7   2  22       26.09       52.13     26.88 o 
   8   2  22       72.39      120.07     40.05 o 
   9   2  22       54.78       49.38     31.74 o 
  10   2  22       40.48       87.49     37.32 o 
  11   2  22        1.56      -16.38     34.87 o 
  12   2  22       60.42      167.02     53.12 o 
  13   2  22       50.93      126.00     56.88 o 
   1   3  22      393.18      434.92     20.62 o 
   2   3  22        6.99       12.06     10.68 o 
   3   3  22     1258.53     1255.65     32.55 o 
   4   3  22      354.39      332.36     25.45 o 
   5   3  22        1.49       22.16     15.43 o 
   6   3  22      901.25      908.58     44.29 o 
   7   3  22      328.38      276.44     27.88 o 
   8   3  22       15.95       52.01     30.21 o 
   9   3  22       61.44       31.76     29.56 o 
  10   3  22       64.95       31.29     33.27 o 
  11   3  22        0.40      -22.17     37.07 o 
  12   3  22      116.58       74.95     48.53 o 
   0   4  22       56.68       39.38     19.59 o 
   1   4  22      198.71      153.65     21.26 o 
   2   4  22       44.84       53.37     17.31 o 
   3   4  22       55.44       38.47     17.48 o 
   4   4  22      240.34      301.33     27.76 o 
   5   4  22      105.70       90.63     18.68 o 
   6   4  22      212.41      163.66     27.33 o 
   7   4  22        0.05        7.31     16.59 o 
   8   4  22      265.12      280.67     36.54 o 
   9   4  22      105.81      128.82     35.72 o 
  10   4  22       67.33       81.09     70.92 o 
  11   4  22      113.53      131.99     63.49 o 
  12   4  22       36.80       77.88     50.00 o 
   1   5  22     5003.51     4917.54     74.27 o 
   2   5  22        1.46        9.89     17.29 o 
   3   5  22      210.81      233.16     28.84 o 
   4   5  22      899.69      911.41     46.01 o 
   5   5  22       70.00       30.14     20.44 o 
   6   5  22       67.38       83.92     23.72 o 
   7   5  22      143.78      133.63     27.11 o 
   8   5  22       94.93       71.74     32.23 o 
   9   5  22      195.30      153.24     32.98 o 
  10   5  22       40.71      103.68     37.68 o 
  11   5  22       61.80       71.71     45.43 o 
  12   5  22       26.93       80.71     48.31 o 
   0   6  22     7049.22     6768.37    177.99 o 
   1   6  22      233.75      200.28     31.68 o 
   2   6  22      885.87      875.03     52.73 o 
   3   6  22       28.65       66.16     24.89 o 
   4   6  22      236.53      253.32     55.03 o 
   5   6  22        0.97      -15.79     15.79 o 
   6   6  22       14.86        9.19     21.27 o 
   7   6  22      112.30      111.53     26.90 o 
   8   6  22      341.68      287.31     37.58 o 
   9   6  22      165.84      140.08     49.17 o 
  10   6  22        1.69        6.57     44.13 o 
  11   6  22        0.05       55.61     48.93 o 
   1   7  22        9.18        0.08     19.67 o 
   2   7  22        3.88       14.20     23.69 o 
   3   7  22      354.74      373.62     64.12 o 
   4   7  22      575.11      562.94     50.06 o 
   5   7  22       32.36       40.72     30.35 o 
   6   7  22       19.15       30.04     26.68 o 
   7   7  22        5.32        2.83     26.13 o 
   8   7  22       22.11      -17.20     28.03 o 
   9   7  22      147.35      210.41     39.92 o 
  10   7  22      225.59      234.46     58.81 o 
  11   7  22       77.90      113.23    137.11 o 
   0   8  22      110.53      226.95     72.76 o 
   1   8  22        2.11      -18.34     20.68 o 
   2   8  22        2.08      -20.33     20.82 o 
   3   8  22      156.93      142.14     34.19 o 
   4   8  22      235.28      262.64     43.09 o 
   5   8  22       35.81       12.43     25.62 o 
   6   8  22      144.70      139.26     35.48 o 
   7   8  22       41.33      119.79     37.50 o 
   8   8  22      472.98      458.92     58.98 o 
   9   8  22        0.43       32.39     30.56 o 
  10   8  22      102.52      102.33     80.91 o 
   1   9  22       75.29       43.12     29.65 o 
   2   9  22        1.27       -2.53     24.68 o 
   3   9  22       40.83       33.26     26.45 o 
   4   9  22       43.19      105.67     32.66 o 
   5   9  22        4.46       -9.06     27.27 o 
   6   9  22      323.42      410.71     51.24 o 
   7   9  22       86.39      136.17     41.02 o 
   8   9  22      526.27      586.73     63.17 o 
   9   9  22       26.73       12.74     30.23 o 
   0  10  22       10.74       27.82     46.10 o 
   1  10  22      298.29      376.74     57.16 o 
   2  10  22       45.19       37.36     29.12 o 
   3  10  22      259.05      289.48     43.00 o 
   4  10  22      338.72      406.69     62.24 o 
   5  10  22        1.78       94.19     34.37 o 
   6  10  22      281.92      276.98     48.35 o 
   7  10  22        2.25       77.07     37.24 o 
   8  10  22       70.56       90.55     37.78 o 
   1  11  22      343.74      363.71     59.06 o 
   2  11  22      132.14      105.45     39.58 o 
   3  11  22       61.86       71.58     31.30 o 
   4  11  22       31.92       66.73     33.74 o 
   5  11  22        0.40       30.83     31.29 o 
   6  11  22      174.40      278.56     46.63 o 
   0  12  22       59.48      108.79     68.44 o 
   1  12  22      117.85       41.78     47.95 o 
   2  12  22       48.86        9.97     35.47 o 
   3  12  22       54.97       68.33     38.61 o 
   4  12  22       19.42       57.78     34.62 o 
   1   1  23       34.47       64.05     11.44 o 
   2   1  23      305.85      342.37     17.56 o 
   3   1  23      657.39      661.53     21.43 o 
   4   1  23      956.92      897.14     29.31 o 
   5   1  23      546.88      558.09     29.10 o 
   6   1  23      135.13       95.68     26.72 o 
   7   1  23       16.00       40.35     40.72 o 
   8   1  23       18.91        7.71     33.69 o 
   9   1  23      205.91      211.30     35.96 o 
  10   1  23       32.24       23.07     37.21 o 
  11   1  23      268.95      223.44     53.11 o 
  12   1  23       64.07       83.57     44.60 o 
  13   1  23       10.61       46.35     45.62 o 
   0   2  23       30.52       26.71     20.61 o 
   1   2  23      626.31      623.62     21.26 o 
   2   2  23     2855.01     2774.57     42.23 o 
   3   2  23      957.59      926.08     29.15 o 
   4   2  23      726.25      796.66     35.19 o 
   5   2  23      129.16      142.96     21.35 o 
   6   2  23      144.10      131.55     20.97 o 
   7   2  23       95.46       76.52     28.35 o 
   8   2  23      197.58      175.66     36.42 o 
   9   2  23      474.46      558.13     67.24 o 
  10   2  23        6.04      -33.12     33.12 o 
  11   2  23      317.73      412.25     66.72 o 
  12   2  23       35.71       84.03     64.69 o 
   1   3  23     2451.02     2316.94     47.23 o 
   2   3  23      223.39      250.86     18.36 o 
   3   3  23      199.79      217.18     20.56 o 
   4   3  23      237.69      300.46     25.37 o 
   5   3  23      563.22      505.93     30.38 o 
   6   3  23        1.26       -4.35     16.68 o 
   7   3  23       32.00       10.76     40.66 o 
   8   3  23      439.52      313.17     42.86 o 
   9   3  23       80.33      139.72     36.99 o 
  10   3  23      511.74      544.46     55.19 o 
  11   3  23        0.00       -5.38     40.08 o 
  12   3  23       24.95      -13.29     43.44 o 
   0   4  23    11556.58    10806.56    188.29 o 
   1   4  23      307.86      331.82     21.61 o 
   2   4  23        3.92        8.67     14.41 o 
   3   4  23      271.83      259.87     25.90 o 
   4   4  23      292.32      310.04     28.16 o 
   5   4  23       65.20       67.41     19.73 o 
   6   4  23      196.02      150.41     35.81 o 
   7   4  23      501.02      628.62     42.96 o 
   8   4  23       43.51       37.40     29.20 o 
   9   4  23       73.54       78.81     33.39 o 
  10   4  23      359.82      388.79     62.66 o 
  11   4  23       72.47       88.24     64.41 o 
  12   4  23        0.90      -41.71     41.71 o 
   1   5  23      173.04      192.46     27.83 o 
   2   5  23      156.99      136.20     23.80 o 
   3   5  23      282.51      262.12     30.40 o 
   4   5  23      149.71      125.36     25.49 o 
   5   5  23        0.85       16.96     18.81 o 
   6   5  23       27.74       94.26     30.51 o 
   7   5  23        0.04       -7.95     28.63 o 
   8   5  23       10.67       14.15     19.15 o 
   9   5  23      164.01      180.56     39.48 o 
  10   5  23       11.10       65.51     45.27 o 
  11   5  23        2.72        3.24     43.15 o 
  12   5  23      448.10      514.68     86.18 o 
   0   6  23     1342.25     1247.64     75.24 o 
   1   6  23       16.44      -18.20     18.20 o 
   2   6  23        6.81       38.11     22.75 o 
   3   6  23      101.45       76.90     23.73 o 
   4   6  23       11.11       28.22     23.56 o 
   5   6  23      837.22      760.70     47.28 o 
   6   6  23       22.57      -15.49     18.27 o 
   7   6  23       50.61       52.17     23.54 o 
   8   6  23        0.04        7.12     22.20 o 
   9   6  23       76.98       32.58     41.34 o 
  10   6  23       84.85       26.71     45.10 o 
  11   6  23       43.19        2.50     45.45 o 
   1   7  23       29.91       41.58     25.11 o 
   2   7  23       53.17       70.64     26.83 o 
   3   7  23        1.17       28.51     24.59 o 
   4   7  23        8.01       -7.44     23.63 o 
   5   7  23      343.47      285.88     40.02 o 
   6   7  23        1.10       -4.99     45.27 o 
   7   7  23        5.42       40.60     29.69 o 
   8   7  23        0.25        8.17     31.41 o 
   9   7  23       65.19       46.05     33.77 o 
  10   7  23       64.17       30.07     44.90 o 
   0   8  23      149.80      131.76     55.22 o 
   1   8  23       63.34       61.18     42.18 o 
   2   8  23       55.22       47.42     28.34 o 
   3   8  23      100.98       78.16     35.42 o 
   4   8  23        6.62       13.65     21.81 o 
   5   8  23       88.26       55.01     36.38 o 
   6   8  23        4.23      -18.24     25.81 o 
   7   8  23       31.85       72.35     33.53 o 
   8   8  23      272.16      202.67     44.82 o 
   9   8  23       11.78       44.36     31.34 o 
  10   8  23       15.10       12.60     49.07 o 
   1   9  23        0.10       -3.67     27.15 o 
   2   9  23        5.56      -15.11     25.03 o 
   3   9  23      239.72      210.87     39.54 o 
   4   9  23        7.51        7.13     23.93 o 
   5   9  23        0.01       44.29     32.86 o 
   6   9  23      257.69      272.73     45.40 o 
   7   9  23       69.00       48.33     35.10 o 
   8   9  23       31.73       60.39     36.71 o 
   9   9  23      323.91      347.95     54.07 o 
   0  10  23       49.90       30.91     44.05 o 
   1  10  23      121.66       99.85     40.86 o 
   2  10  23       46.83       36.31     33.55 o 
   3  10  23       15.00       12.41     28.28 o 
   4  10  23       67.58       95.34     34.30 o 
   5  10  23      101.89      103.96     37.67 o 
   6  10  23      617.27      720.06     77.20 o 
   7  10  23      179.69      210.07     43.51 o 
   8  10  23       36.88       53.81     32.90 o 
   1  11  23        0.07       -1.13     31.59 o 
   2  11  23      173.57      119.05     42.81 o 
   3  11  23      129.95      132.17     44.92 o 
   4  11  23       50.41        7.29     41.54 o 
   5  11  23      332.82      317.87     73.29 o 
   6  11  23      534.03      712.80     70.70 o 
   0  12  23       14.02       90.62     78.90 o 
   1  12  23       20.39       88.52     43.04 o 
   2  12  23      200.97      167.86     47.73 o 
   3  12  23       44.11       36.24     33.85 o 
   4  12  23       96.47      115.51     61.62 o 
   0   0  24     1301.61     1319.51     65.24 o 
   1   0  24       50.82       46.54     15.29 o 
   2   0  24      303.98      364.24     27.12 o 
   3   0  24        2.17       -4.64     13.68 o 
   4   0  24       16.74       48.56     17.57 o 
   5   0  24     1185.90     1115.23     54.71 o 
   6   0  24      195.75      126.14     39.65 o 
   7   0  24       29.03       60.94     47.43 o 
   8   0  24      902.40     1075.29     83.09 o 
   9   0  24      230.59      228.11     65.41 o 
  10   0  24        4.97       36.06     39.23 o 
  11   0  24      864.45      812.36    163.11 o 
  12   0  24      112.34       17.46     80.55 o 
   1   1  24      560.13      594.88     23.34 o 
   2   1  24      537.52      574.09     21.25 o 
   3   1  24       14.85       16.32     11.22 o 
   4   1  24      846.41      900.99     44.20 o 
   5   1  24      240.19      260.64     30.14 o 
   6   1  24      356.37      349.41     45.31 o 
   7   1  24       42.81       11.77     29.35 o 
   8   1  24       92.69       82.89     42.64 o 
   9   1  24      137.95      117.31     42.41 o 
  10   1  24       44.43       77.70     38.14 o 
  11   1  24       73.97       68.78     43.22 o 
  12   1  24       65.54      144.28     68.66 o 
   0   2  24       78.35       65.93     16.77 o 
   1   2  24      708.64      703.28     22.90 o 
   2   2  24       46.95       39.23     11.67 o 
   3   2  24     1355.95     1418.17     35.19 o 
   4   2  24      651.15      594.55     33.87 o 
   5   2  24      339.18      426.28     30.77 o 
   6   2  24       36.09       47.82     25.47 o 
   7   2  24      592.65      522.02     58.14 o 
   8   2  24        6.69       39.44     29.08 o 
   9   2  24      117.76      111.18     45.70 o 
  10   2  24        3.98       22.61     31.51 o 
  11   2  24        5.47       45.17     36.07 o 
  12   2  24       71.15      110.88     76.77 o 
   1   3  24      318.85      328.89     23.98 o 
   2   3  24      101.13      102.99     14.95 o 
   3   3  24      156.52      179.64     26.09 o 
   4   3  24      186.03      250.96     29.02 o 
   5   3  24        1.24        7.46     16.76 o 
   6   3  24      556.03      529.38     38.01 o 
   7   3  24      163.39      215.69     37.60 o 
   8   3  24      554.79      596.27     59.39 o 
   9   3  24      385.13      275.23     43.33 o 
  10   3  24      115.78      146.25     39.78 o 
  11   3  24       30.98       -7.50     56.23 o 
  12   3  24        9.19        6.47     41.55 o 
   0   4  24     6542.14     6582.77    118.93 o 
   1   4  24     2235.88     2134.10     47.37 o 
   2   4  24       58.04       78.56     30.43 o 
   3   4  24     3162.96     2948.34     72.65 o 
   4   4  24     1300.19     1292.34     52.26 o 
   5   4  24     2016.75     1767.97     66.70 o 
   6   4  24      431.11      394.68     52.83 o 
   7   4  24      887.99      878.78     53.92 o 
   8   4  24        4.50       30.36     27.29 o 
   9   4  24        6.69       23.99     28.64 o 
  10   4  24      189.51      236.52     55.87 o 
  11   4  24      166.45      201.92     59.12 o 
  12   4  24       57.39       86.57     54.95 o 
   1   5  24        9.24        2.51     21.97 o 
   2   5  24      118.33      112.01     22.99 o 
   3   5  24      133.20      121.20     24.77 o 
   4   5  24     5370.82     4765.10     98.87 o 
   5   5  24      188.32      175.96     31.21 o 
   6   5  24      165.89      115.86     38.19 o 
   7   5  24      384.25      331.71     52.43 o 
   8   5  24      177.58      201.25     41.36 o 
   9   5  24       76.95       55.02     35.63 o 
  10   5  24       10.29      -28.79     43.57 o 
  11   5  24       81.99      -32.99     53.33 o 
   0   6  24       63.32       63.96     48.69 o 
   1   6  24      470.79      460.21     56.45 o 
   2   6  24       39.53       41.47     24.62 o 
   3   6  24        0.90      -13.24     20.53 o 
   4   6  24        0.74      -14.59     21.23 o 
   5   6  24       34.40       38.82     22.06 o 
   6   6  24       55.15        5.77     21.15 o 
   7   6  24      205.51      222.74     33.83 o 
   8   6  24      239.25      197.40     33.27 o 
   9   6  24       92.12       81.99     44.06 o 
  10   6  24      184.74      206.06     57.06 o 
  11   6  24       37.58       62.09     48.16 o 
   1   7  24      165.47       94.72     35.48 o 
   2   7  24      204.81      128.66     37.95 o 
   3   7  24      474.15      455.28     46.57 o 
   4   7  24        0.47        6.38     23.31 o 
   5   7  24       15.93      -17.21     22.58 o 
   6   7  24       23.30       11.76     28.37 o 
   7   7  24       30.96       61.49     30.19 o 
   8   7  24        4.45      -12.04     29.26 o 
   9   7  24        1.65      -16.93     44.63 o 
  10   7  24       91.54      121.49     49.51 o 
   0   8  24        9.62       46.73     48.46 o 
   1   8  24        8.46       42.30     26.57 o 
   2   8  24        0.30        5.66     23.44 o 
   3   8  24       37.31       17.45     25.70 o 
   4   8  24      123.26       99.64     31.91 o 
   5   8  24      117.08      143.89     35.70 o 
   6   8  24        2.25       -0.76     26.87 o 
   7   8  24      103.03      100.78     35.51 o 
   8   8  24        2.38       61.06     43.26 o 
   9   8  24       47.91       13.66     30.74 o 
  10   8  24       36.16       17.27     60.22 o 
   1   9  24        0.33       21.01     31.66 o 
   2   9  24        0.15       -9.93     25.04 o 
   3   9  24        2.26       20.53     24.47 o 
   4   9  24        3.75       18.57     26.27 o 
   5   9  24        0.29       28.75     30.69 o 
   6   9  24      114.84      141.65     40.44 o 
   7   9  24       94.01       71.28     35.33 o 
   8   9  24      276.70      276.84     59.48 o 
   9   9  24      163.77      140.71     40.84 o 
   0  10  24      236.73      186.28     75.36 o 
   1  10  24      228.98      228.01     48.59 o 
   2  10  24       35.62       75.28     35.66 o 
   3  10  24      168.38      187.33     38.44 o 
   4  10  24        0.93       57.85     31.08 o 
   5  10  24       30.17       68.81     34.05 o 
   6  10  24        7.39       35.29     33.48 o 
   7  10  24        4.35       25.32     34.83 o 
   1  11  24        4.71        3.42     33.69 o 
   2  11  24       42.41       28.87     33.55 o 
   3  11  24       22.45       71.74     36.83 o 
   4  11  24        6.40      110.97     42.14 o 
   5  11  24      381.28      351.65     55.49 o 
   6  11  24      301.55      332.18     53.92 o 
   0  12  24       87.43      171.17     85.27 o 
   1  12  24       63.07       26.85     78.39 o 
   2  12  24      146.25      162.47     70.77 o 
   3  12  24       24.39       73.04     35.93 o 
   4  12  24        2.08       67.79     34.57 o 
   1   1  25      545.78      532.62     23.20 o 
   2   1  25        3.50       10.26     10.50 o 
   3   1  25     1049.47      981.91     26.67 o 
   4   1  25      653.82      750.75     30.84 o 
   5   1  25      272.13      237.68     35.69 o 
   6   1  25      388.40      336.20     44.90 o 
   7   1  25        6.27      -19.16     27.08 o 
   8   1  25       44.08       25.20     34.29 o 
   9   1  25       51.74       26.24     34.07 o 
  10   1  25      690.94      766.02     83.15 o 
  11   1  25      244.70      200.80     42.89 o 
  12   1  25        1.48       -8.53     49.66 o 
   0   2  25      265.99      267.18     23.90 o 
   1   2  25        7.31       17.15     10.35 o 
   2   2  25      170.48      193.84     15.64 o 
   3   2  25      848.20      861.17     30.22 o 
   4   2  25       50.37       56.35     18.53 o 
   5   2  25        1.96       -4.16     15.69 o 
   6   2  25      325.83      295.18     37.86 o 
   7   2  25       71.52       81.35     30.12 o 
   8   2  25       15.53       21.41     27.48 o 
   9   2  25       29.44       40.83     30.68 o 
  10   2  25      151.88      257.86     55.42 o 
  11   2  25       53.45       88.10     38.43 o 
  12   2  25        1.07       30.26     45.21 o 
   1   3  25      115.49      130.76     17.24 o 
   2   3  25     2383.62     2497.39     54.10 o 
   3   3  25      294.46      250.92     23.61 o 
   4   3  25     1234.27     1165.42     60.88 o 
   5   3  25       35.51       52.44     17.93 o 
   6   3  25      764.82      733.12     42.60 o 
   7   3  25        6.23       43.37     30.61 o 
   8   3  25        1.30       17.03     29.86 o 
   9   3  25        0.50      -15.40     26.93 o 
  10   3  25       28.95       42.95     33.18 o 
  11   3  25       25.54       67.67     45.56 o 
  12   3  25       13.02       70.39     50.19 o 
   0   4  25       95.58      119.70     30.35 o 
   1   4  25     4522.00     4564.51     85.83 o 
   2   4  25     1263.93     1287.06     56.77 o 
   3   4  25      675.95      729.88     42.39 o 
   4   4  25      458.17      458.37     35.94 o 
   5   4  25     3188.18     2837.06     84.29 o 
   6   4  25      304.98      275.28     31.97 o 
   7   4  25      339.36      230.29     38.98 o 
   8   4  25       57.38       52.03     32.79 o 
   9   4  25        2.55       27.21     31.29 o 
  10   4  25       64.05       29.10     33.50 o 
  11   4  25      229.40      181.06     55.92 o 
  12   4  25      205.22      177.98     60.10 o 
   1   5  25      221.28      217.45     36.31 o 
   2   5  25     1850.96     1838.39     65.91 o 
   3   5  25       28.12        6.08     22.22 o 
   4   5  25       68.05       19.29     19.44 o 
   5   5  25       37.95       55.75     22.59 o 
   6   5  25       65.64       54.14     23.40 o 
   7   5  25       14.50        5.08     20.19 o 
   8   5  25        9.04        6.93     29.25 o 
   9   5  25       29.75       32.56     31.93 o 
  10   5  25       12.44       12.72     43.07 o 
  11   5  25      335.18      245.43    100.96 o 
   0   6  25        0.21      -19.27     23.86 o 
   1   6  25      191.16       84.42     28.33 o 
   2   6  25      176.09      136.18     50.68 o 
   3   6  25        0.95      -21.80     21.80 o 
   4   6  25       12.80       48.13     21.87 o 
   5   6  25       21.41       12.55     21.96 o 
   6   6  25       51.81       46.28     28.52 o 
   7   6  25       67.57      117.13     27.35 o 
   8   6  25       17.62       37.36     24.85 o 
   9   6  25        4.56      -10.79     41.20 o 
  10   6  25       75.18       24.41     46.74 o 
  11   6  25       69.50       42.50     41.57 o 
   1   7  25      293.28      242.71     58.18 o 
   2   7  25      179.76      212.68     45.58 o 
   3   7  25      348.91      303.99     41.14 o 
   4   7  25        0.05       -9.77     22.36 o 
   5   7  25      156.76      145.41     39.91 o 
   6   7  25      334.39      331.83     44.92 o 
   7   7  25      206.91      242.24     65.26 o 
   8   7  25       15.93       75.38     31.41 o 
   9   7  25      272.08      298.90     61.99 o 
  10   7  25        8.47       50.25     45.91 o 
   0   8  25      140.79      100.69     54.75 o 
   1   8  25      150.52      143.86     83.78 o 
   2   8  25       23.04        6.57     24.19 o 
   3   8  25        0.02      -22.44     22.44 o 
   4   8  25        3.73       -6.22     25.96 o 
   5   8  25        2.19       21.31     26.20 o 
   6   8  25      117.23      117.66     45.70 o 
   7   8  25       15.32       20.93     30.94 o 
   8   8  25        2.81       24.15     32.36 o 
   9   8  25      253.39      361.57     50.54 o 
   1   9  25       13.45       91.99     36.29 o 
   2   9  25       41.13       16.45     29.28 o 
   3   9  25       53.16       53.18     32.47 o 
   4   9  25        3.78       49.28     31.18 o 
   5   9  25        0.00       16.41     26.10 o 
   6   9  25       38.07       46.92     33.13 o 
   7   9  25      115.90      218.00     62.43 o 
   8   9  25       33.74       71.13     35.60 o 
   0  10  25      146.11      223.33     76.62 o 
   1  10  25       41.42       71.94     32.93 o 
   2  10  25       46.41       28.98     50.87 o 
   3  10  25        2.64       16.14     28.55 o 
   4  10  25      805.17      705.96     66.53 o 
   5  10  25      368.27      407.78     70.35 o 
   6  10  25       67.79       96.61     37.57 o 
   7  10  25       99.69      156.98     54.49 o 
   1  11  25       85.60       59.95     40.55 o 
   2  11  25      153.10      159.64     46.57 o 
   3  11  25       29.71       49.93     38.03 o 
   4  11  25      190.11      152.38     42.62 o 
   5  11  25        7.75       40.90     36.48 o 
   6  11  25        5.72       67.31     49.27 o 
   0  12  25      132.49      113.35     80.87 o 
   1  12  25      348.00      324.80     71.61 o 
   2  12  25      500.36      529.80     96.82 o 
   3  12  25       96.35       60.23     43.45 o 
   0   0  26     2812.28     2999.01    102.32 o 
   1   0  26      276.59      291.50     27.26 o 
   2   0  26      421.37      459.03     41.65 o 
   3   0  26       10.87       37.38     18.02 o 
   4   0  26        0.12      -10.82     21.14 o 
   5   0  26       51.45       73.36     35.19 o 
   6   0  26       13.50      -28.43     28.43 o 
   7   0  26        2.52       17.51     35.09 o 
   8   0  26      113.07       26.27     60.02 o 
   9   0  26        9.69       81.81     71.58 o 
  10   0  26       27.69       25.96     68.67 o 
  11   0  26      102.57      -35.56     63.88 o 
  12   0  26       88.28      108.87     99.43 o 
   1   1  26      155.65      114.35     19.17 o 
   2   1  26        4.64        4.39     10.53 o 
   3   1  26        9.05       36.59     12.23 o 
   4   1  26      295.60      273.19     22.72 o 
   5   1  26       21.36       32.62     35.77 o 
   6   1  26        1.04        7.33     38.49 o 
   7   1  26      412.41      381.75     49.31 o 
   8   1  26      129.88       84.46     37.22 o 
   9   1  26        6.24      -29.32     29.32 o 
  10   1  26       34.13       54.09     37.95 o 
  11   1  26        2.42       24.75     42.02 o 
  12   1  26       17.37       63.81     62.19 o 
   0   2  26      200.37      182.85     21.31 o 
   1   2  26      295.69      305.03     18.16 o 
   2   2  26        3.14        4.69      9.81 o 
   3   2  26      811.04      828.70     30.43 o 
   4   2  26       48.87       22.59     19.33 o 
   5   2  26      724.58      797.66     43.83 o 
   6   2  26      126.54       71.21     30.28 o 
   7   2  26      192.17      190.07     65.17 o 
   8   2  26      202.84      227.24     40.53 o 
   9   2  26      346.93      343.78     46.68 o 
  10   2  26        2.00       37.51     33.50 o 
  11   2  26        2.00       25.85     33.79 o 
  12   2  26       42.22       47.20     47.58 o 
   1   3  26     7245.26     7169.62     97.07 o 
   2   3  26     3658.03     3511.18     80.45 o 
   3   3  26     1263.82     1282.26     47.00 o 
   4   3  26       33.11       75.68     24.82 o 
   5   3  26      688.56      628.29     40.01 o 
   6   3  26      492.85      421.54     39.24 o 
   7   3  26       11.81       27.35     28.09 o 
   8   3  26       91.48      124.66     35.43 o 
   9   3  26       24.17       36.86     34.65 o 
  10   3  26       54.54       90.67     36.53 o 
  11   3  26       40.16       16.31     43.53 o 
  12   3  26       46.52       44.61     62.89 o 
   0   4  26     1773.73     1739.07     68.06 o 
   1   4  26      347.80      357.27     30.19 o 
   2   4  26     3281.93     2994.50     82.15 o 
   3   4  26        7.42       -0.69     19.37 o 
   4   4  26      326.08      266.17     37.80 o 
   5   4  26      104.49       74.89     30.18 o 
   6   4  26      121.75      101.58     25.77 o 
   7   4  26        5.29       10.01     42.09 o 
   8   4  26      312.07      291.92     44.24 o 
   9   4  26       52.66       97.47     33.73 o 
  10   4  26        3.90        7.89     31.58 o 
  11   4  26      322.34      403.53     67.61 o 
   1   5  26     1485.69     1388.80     69.61 o 
   2   5  26      875.41      914.24     55.10 o 
   3   5  26     1667.37     1536.18     56.46 o 
   4   5  26       21.02        7.11     20.23 o 
   5   5  26       32.43        7.36     20.24 o 
   6   5  26       73.77       46.97     23.91 o 
   7   5  26       56.30       52.37     19.50 o 
   8   5  26      136.90      143.54     41.51 o 
   9   5  26       38.63       99.52     40.05 o 
  10   5  26       57.61      115.14     53.03 o 
  11   5  26       56.20       40.66     53.35 o 
   0   6  26       10.56       24.07     39.41 o 
   1   6  26        0.80       35.18     24.74 o 
   2   6  26      540.54      701.32     51.46 o 
   3   6  26      263.84      232.50     36.32 o 
   4   6  26       14.34       39.99     21.09 o 
   5   6  26        0.04        5.91     20.53 o 
   6   6  26      185.46      157.16     30.06 o 
   7   6  26        2.38       11.30     23.51 o 
   8   6  26       31.94       82.60     43.39 o 
   9   6  26        6.13        0.70     31.97 o 
  10   6  26      180.05      136.96     50.64 o 
  11   6  26        2.83       28.48     58.41 o 
   1   7  26       33.40       39.48     25.92 o 
   2   7  26        9.43      -14.57     27.65 o 
   3   7  26       20.66        1.04     24.38 o 
   4   7  26       62.94       53.60     28.01 o 
   5   7  26       15.55      -14.74     24.20 o 
   6   7  26       32.60       22.30     27.72 o 
   7   7  26       61.93        9.75     29.29 o 
   8   7  26        3.89       22.10     32.45 o 
   9   7  26       10.92       50.63     44.94 o 
  10   7  26      188.84      207.35     65.14 o 
   0   8  26       49.10      108.71     53.65 o 
   1   8  26        0.08        8.01     29.73 o 
   2   8  26        0.00      -15.82     17.98 o 
   3   8  26      158.67      158.79     34.27 o 
   4   8  26        0.15       38.64     28.08 o 
   5   8  26        6.82       79.61     30.93 o 
   6   8  26       18.29       52.31     31.18 o 
   7   8  26      430.62      556.77     59.50 o 
   8   8  26       14.07       20.57     33.73 o 
   9   8  26       15.87       10.42     43.55 o 
   1   9  26      308.13      366.25     64.64 o 
   2   9  26       56.51       35.42     32.72 o 
   3   9  26       52.91       81.45     46.14 o 
   4   9  26       95.77       66.74     32.45 o 
   5   9  26       42.99       40.45     32.16 o 
   6   9  26        2.56       12.74     30.51 o 
   7   9  26       16.59       64.64     42.16 o 
   8   9  26        1.72       71.57     35.08 o 
   0  10  26      308.08      470.57    105.41 o 
   1  10  26        9.91       34.57     35.83 o 
   2  10  26        7.52      -24.27     54.43 o 
   3  10  26        9.19       -8.98     41.00 o 
   4  10  26       24.73       10.14     33.73 o 
   5  10  26        8.54       13.14     31.35 o 
   6  10  26       30.33       15.54     33.31 o 
   7  10  26        9.69       52.12     38.44 o 
   1  11  26       23.72        1.14     62.03 o 
   2  11  26       80.99       47.39     38.86 o 
   3  11  26        1.62       -0.30     32.82 o 
   4  11  26       90.37      154.81     47.32 o 
   5  11  26       14.85       91.06     34.15 o 
   0  12  26      105.84       88.18     51.68 o 
   1  12  26      142.19      272.08     67.79 o 
   2  12  26       93.14      162.30     47.32 o 
   1   1  27       54.20       59.72     12.08 o 
   2   1  27      441.15      434.14     22.77 o 
   3   1  27       59.53       54.86     19.05 o 
   4   1  27        6.49       23.82     14.06 o 
   5   1  27     1371.46     1269.84     75.29 o 
   6   1  27       14.49       -1.46     29.09 o 
   7   1  27        4.92      -11.04     27.85 o 
   8   1  27       76.85        9.33     39.33 o 
   9   1  27      143.27      169.67     50.28 o 
  10   1  27      225.46      181.31     50.39 o 
  11   1  27      159.84      150.18     75.50 o 
  12   1  27      104.13       62.73     70.79 o 
   0   2  27       14.99       -3.43     15.46 o 
   1   2  27      171.18      178.32     17.97 o 
   2   2  27      193.46      153.12     16.93 o 
   3   2  27      295.90      354.22     24.12 o 
   4   2  27        1.31       15.44     16.83 o 
   5   2  27      183.77      182.34     62.10 o 
   6   2  27      248.03      265.77     45.62 o 
   7   2  27      197.31      159.43     36.10 o 
   8   2  27       20.30       75.10     32.10 o 
   9   2  27        2.86       21.83     31.03 o 
  10   2  27       40.48       64.34     35.11 o 
  11   2  27      526.98      533.05     60.32 o 
  12   2  27       27.12       52.56     65.85 o 
   1   3  27     1037.11     1094.20     40.98 o 
   2   3  27      649.87      621.39     43.11 o 
   3   3  27      770.65      877.02     50.64 o 
   4   3  27      296.11      345.19     37.94 o 
   5   3  27      243.23      219.20     42.91 o 
   6   3  27       35.86       28.42     30.61 o 
   7   3  27        2.90      -24.11     24.11 o 
   8   3  27       57.06       46.27     28.96 o 
   9   3  27      330.04      206.74     86.06 o 
  10   3  27      127.06      191.33     43.33 o 
  11   3  27       47.57      102.79     60.16 o 
  12   3  27       32.43      113.68     55.54 o 
   0   4  27      365.37      360.91     44.44 o 
   1   4  27      923.20      984.78     51.30 o 
   2   4  27     1776.94     1651.99     62.31 o 
   3   4  27      115.55       97.70     27.28 o 
   4   4  27      378.01      336.90     34.01 o 
   5   4  27      243.99      106.01     35.34 o 
   6   4  27      610.66      680.57     63.42 o 
   7   4  27      387.47      351.99     53.37 o 
   8   4  27        2.80       50.49     28.67 o 
   9   4  27      280.22      204.71     42.19 o 
  10   4  27        2.16       30.38     31.84 o 
  11   4  27       23.00       -8.66     44.94 o 
   1   5  27     1318.65     1313.90     70.04 o 
   2   5  27        4.87       18.07     20.75 o 
   3   5  27     1948.27     1843.58     62.16 o 
   4   5  27      195.31      227.94     35.66 o 
   5   5  27      212.07      148.11     27.07 o 
   6   5  27      332.51      360.88     37.95 o 
   7   5  27        4.88       -3.73     17.31 o 
   8   5  27       31.34       54.76     32.35 o 
   9   5  27        0.36       66.77     35.77 o 
  10   5  27       18.00       15.21     45.40 o 
  11   5  27       91.00       84.88     50.09 o 
   0   6  27      139.39      134.44     55.93 o 
   1   6  27      107.73      100.60     31.49 o 
   2   6  27      355.69      430.65     49.49 o 
   3   6  27        0.06       12.79     22.46 o 
   4   6  27      134.51      182.23     30.71 o 
   5   6  27        5.03       42.93     22.59 o 
   6   6  27       80.11       80.69     25.56 o 
   7   6  27      125.45      123.88     31.96 o 
   8   6  27        0.34       47.64     33.46 o 
   9   6  27      357.79      253.98     73.50 o 
  10   6  27      121.84       68.34     48.79 o 
   1   7  27      105.37      129.95     33.31 o 
   2   7  27       95.23       43.66     33.71 o 
   3   7  27      100.12       64.88     27.20 o 
   4   7  27       27.82       32.38     28.69 o 
   5   7  27        2.43       -7.44     25.37 o 
   6   7  27       29.37       53.30     30.34 o 
   7   7  27        4.48        2.57     34.57 o 
   8   7  27       53.33       66.89     35.45 o 
   9   7  27        7.67       12.98     42.25 o 
  10   7  27      111.35       97.59     52.27 o 
   0   8  27       47.56        9.68     52.94 o 
   1   8  27       74.52       40.72     38.58 o 
   2   8  27       14.52       -5.51     18.45 o 
   3   8  27       16.53       24.12     27.29 o 
   4   8  27        4.31        4.21     28.37 o 
   5   8  27       11.96       23.73     27.38 o 
   6   8  27       76.20       69.76     33.38 o 
   7   8  27       28.86       51.27     33.98 o 
   8   8  27        0.63       60.63     33.66 o 
   9   8  27      269.78      567.87     78.91 o 
   1   9  27        0.34       -4.55     32.76 o 
   2   9  27       86.76       66.90     37.54 o 
   3   9  27      112.41       95.60     41.84 o 
   4   9  27       26.55       43.74     32.40 o 
   5   9  27        6.37       45.01     31.11 o 
   6   9  27      138.23      147.98     61.91 o 
   7   9  27      849.08     1049.89     78.40 o 
   8   9  27       45.66      164.07     63.75 o 
   0  10  27      811.81      858.93    129.87 o 
   1  10  27        0.02       32.65     38.02 o 
   2  10  27        6.25       34.64     38.10 o 
   3  10  27       44.72       79.02     39.19 o 
   4  10  27        6.76       -4.33     30.31 o 
   5  10  27      183.12      175.19     42.29 o 
   6  10  27        1.98        7.06     34.01 o 
   7  10  27      851.29      911.60    132.71 o 
   1  11  27      411.01      504.72     81.00 o 
   2  11  27        6.21       18.25     34.11 o 
   3  11  27       45.25      137.78     51.30 o 
   4  11  27       19.98       17.22     33.62 o 
   5  11  27        6.27       36.11     30.07 o 
   0  12  27      429.89      448.38    113.91 o 
   1  12  27       11.37      115.17     51.36 o 
   2  12  27       81.06      101.63     84.41 o 
   0   0  28      282.99      292.15     43.54 o 
   1   0  28      277.71      314.77     26.18 o 
   2   0  28       10.70       10.31     16.29 o 
   3   0  28      362.63      377.82     34.13 o 
   4   0  28        3.55       -3.44     26.96 o 
   5   0  28      425.13      389.70     89.83 o 
   6   0  28       39.87      -15.58     60.89 o 
   7   0  28       39.51       57.11     73.00 o 
   8   0  28       23.80       84.96     65.53 o 
   9   0  28      214.85       88.34     74.57 o 
  10   0  28       18.21       13.77     76.07 o 
  11   0  28      360.98      273.59    107.30 o 
  12   0  28       25.12      -80.47     80.47 o 
   1   1  28       26.38       19.64     11.23 o 
   2   1  28      868.71      932.20     28.31 o 
   3   1  28      893.82      983.87     31.52 o 
   4   1  28      924.13      871.80     34.17 o 
   5   1  28        1.15       -8.09     22.45 o 
   6   1  28        2.16       -6.08     24.48 o 
   7   1  28       33.69       39.45     32.95 o 
   8   1  28      127.43      109.18     51.69 o 
   9   1  28        0.31      -35.41     35.41 o 
  10   1  28      152.94       82.76     42.41 o 
  11   1  28       22.32       76.75     56.11 o 
  12   1  28        3.48       57.18     52.84 o 
   0   2  28     2393.93     2347.97     68.73 o 
   1   2  28      367.65      385.76     24.69 o 
   2   2  28      336.78      341.46     28.07 o 
   3   2  28     3834.64     3356.29     69.16 o 
   4   2  28        3.52       18.21     20.19 o 
   5   2  28     1383.35     1402.88     77.69 o 
   6   2  28       21.92      -27.24     27.24 o 
   7   2  28      178.43      137.18     47.10 o 
   8   2  28        2.90      -15.70     28.07 o 
   9   2  28       95.33      108.12     36.87 o 
  10   2  28       10.63       19.57     33.65 o 
  11   2  28       23.04       77.37     44.86 o 
  12   2  28       25.01       -7.49     65.36 o 
   1   3  28       50.48       44.02     20.66 o 
   2   3  28      988.99      887.68     49.97 o 
   3   3  28     2214.31     2091.25     69.91 o 
   4   3  28      238.88      169.37     30.28 o 
   5   3  28     1338.43     1438.84     63.90 o 
   6   3  28      370.74      376.09     63.56 o 
   7   3  28      126.52       75.93     41.65 o 
   8   3  28       23.98       55.66     31.10 o 
   9   3  28      452.25      546.43     56.97 o 
  10   3  28       47.48       57.53     61.35 o 
  11   3  28        0.82       49.32     34.56 o 
   0   4  28       37.99       32.79     24.80 o 
   1   4  28      502.12      544.91     42.02 o 
   2   4  28     1251.29     1254.04     58.92 o 
   3   4  28     1729.42     1685.87     65.10 o 
   4   4  28        9.37      -20.60     20.60 o 
   5   4  28      367.98      309.81     39.97 o 
   6   4  28        0.35       47.45     22.15 o 
   7   4  28      211.04      204.74     69.81 o 
   8   4  28      241.67      340.84     46.83 o 
   9   4  28       99.47       84.87     34.94 o 
  10   4  28        7.42       54.76     36.08 o 
  11   4  28       67.97       66.26     48.67 o 
   1   5  28      432.21      391.92     45.43 o 
   2   5  28      374.49      398.88     39.46 o 
   3   5  28     3360.57     3296.77    101.22 o 
   4   5  28      280.26      350.25     42.93 o 
   5   5  28      350.39      330.85     36.54 o 
   6   5  28      172.20      146.13     29.14 o 
   7   5  28        0.09       69.49     35.32 o 
   8   5  28       17.71       38.44     35.89 o 
   9   5  28      130.15      127.72     42.69 o 
  10   5  28       32.34       53.20     44.79 o 
  11   5  28        5.63        6.80     46.88 o 
   0   6  28      301.94      370.98     85.98 o 
   1   6  28       78.55       60.96     30.48 o 
   2   6  28      364.32      391.02     47.20 o 
   3   6  28      168.85      101.76     30.34 o 
   4   6  28      110.31      126.48     28.33 o 
   5   6  28      118.43       92.78     27.53 o 
   6   6  28        1.11       25.79     22.57 o 
   7   6  28        4.20        8.18     26.79 o 
   8   6  28        5.20        9.97     35.25 o 
   9   6  28      112.15       62.20     42.95 o 
  10   6  28       17.89       -7.63     41.84 o 
   1   7  28       23.50        2.51     27.60 o 
   2   7  28      349.31      379.57     62.44 o 
   3   7  28      356.80      306.93     43.58 o 
   4   7  28      172.07      212.59     37.60 o 
   5   7  28        7.57       20.03     30.26 o 
   6   7  28       37.94       84.98     33.95 o 
   7   7  28      173.95      114.80     37.54 o 
   8   7  28      289.14      413.45     84.69 o 
   9   7  28      125.91      113.07     63.37 o 
  10   7  28        3.61       56.72     90.70 o 
   0   8  28      409.30      524.53    106.35 o 
   1   8  28       67.38       59.59     36.68 o 
   2   8  28       37.18       20.77     38.77 o 
   3   8  28      398.65      509.67     52.28 o 
   4   8  28        4.44       23.01     27.57 o 
   5   8  28       80.04       74.15     35.39 o 
   6   8  28       58.39       71.12     34.81 o 
   7   8  28       95.77      155.25     60.69 o 
   8   8  28      109.39      103.46     39.85 o 
   9   8  28       18.48       56.59     58.25 o 
   1   9  28      272.48      250.76    143.40 o 
   2   9  28      145.53       64.50     52.90 o 
   3   9  28      105.77      101.62     35.73 o 
   4   9  28       15.11       -6.76     29.43 o 
   5   9  28        0.75       48.27     31.24 o 
   6   9  28      119.07      132.76     42.12 o 
   7   9  28        6.80       88.90     37.07 o 
   8   9  28        0.66      -16.42     52.91 o 
   0  10  28      124.98      104.54     55.77 o 
   1  10  28      135.61      129.73     49.64 o 
   2  10  28        2.82       23.59     74.30 o 
   3  10  28       12.54       22.11     36.43 o 
   4  10  28        4.88       61.21     34.81 o 
   5  10  28        8.94      101.66     36.82 o 
   6  10  28        0.42        7.23     33.55 o 
   1  11  28        7.91       45.24     50.58 o 
   2  11  28       32.21       66.84     52.34 o 
   3  11  28       46.72       31.73     55.25 o 
   4  11  28      370.08      494.31     74.74 o 
   1   1  29       79.96       65.13     12.67 o 
   2   1  29       95.07       77.58     14.13 o 
   3   1  29        0.00        1.50     12.69 o 
   4   1  29      776.74      767.47     46.63 o 
   5   1  29        5.96      -18.76     31.27 o 
   6   1  29       13.55       29.88     70.46 o 
   7   1  29       29.93        0.97     32.21 o 
   8   1  29        8.31       15.42     35.30 o 
   9   1  29      371.22      411.65     88.63 o 
  10   1  29      190.99      273.57     57.32 o 
  11   1  29       64.56      110.50     49.68 o 
  12   1  29        0.71       22.53     48.21 o 
   0   2  29     6628.42     6411.49    121.81 o 
   1   2  29      239.90      236.82     20.18 o 
   2   2  29       62.71       55.38     13.41 o 
   3   2  29      958.63     1005.39     41.93 o 
   4   2  29       42.84       75.84     24.52 o 
   5   2  29      726.84      642.93     59.73 o 
   6   2  29      339.86      234.89     38.03 o 
   7   2  29       72.82       35.95     29.57 o 
   8   2  29       38.88       26.82     28.17 o 
   9   2  29       43.21       56.73     32.24 o 
  10   2  29      112.06       57.32     43.88 o 
  11   2  29       15.99      -23.35     41.41 o 
   1   3  29       19.89       21.07     16.11 o 
   2   3  29        2.79       25.45     19.35 o 
   3   3  29      984.38      955.33     53.84 o 
   4   3  29      717.91      700.31     50.83 o 
   5   3  29       86.54       44.65     25.06 o 
   6   3  29       16.29      -27.33     27.33 o 
   7   3  29       75.09       81.00     30.99 o 
   8   3  29       30.80       31.17     31.17 o 
   9   3  29       58.93       71.77     34.49 o 
  10   3  29       10.28       18.92     36.73 o 
  11   3  29      330.19      317.44     51.97 o 
   0   4  29      387.61      487.68     45.27 o 
   1   4  29        0.00        7.84     19.43 o 
   2   4  29        0.26       10.81     20.34 o 
   3   4  29      544.35      495.91     43.97 o 
   4   4  29       38.59       55.35     25.22 o 
   5   4  29        0.87       -2.33     23.03 o 
   6   4  29       10.91      -27.63     27.63 o 
   7   4  29        8.68      -21.23     28.65 o 
   8   4  29       95.68      137.21     46.68 o 
   9   4  29       54.53       81.95     35.85 o 
  10   4  29       27.97      104.38     40.23 o 
  11   4  29       45.74       31.87     46.12 o 
   1   5  29        3.30        6.52     24.35 o 
   2   5  29      323.26      338.22     39.89 o 
   3   5  29      487.88      354.35     61.81 o 
   4   5  29        2.94       32.67     23.01 o 
   5   5  29       52.64       48.42     23.66 o 
   6   5  29       83.36       58.32     24.79 o 
   7   5  29       65.80       69.08     38.05 o 
   8   5  29        0.13      -22.32     28.23 o 
   9   5  29       25.71       30.47     46.06 o 
  10   5  29       27.62       29.03     31.83 o 
  11   5  29        4.77       93.61     79.61 o 
   0   6  29      474.04      461.60     91.56 o 
   1   6  29      200.35      128.58     32.75 o 
   2   6  29      222.31       85.70     56.80 o 
   3   6  29      859.33      661.51     99.65 o 
   4   6  29      283.66      193.46     36.53 o 
   5   6  29      175.53      139.15     35.31 o 
   6   6  29        0.83       64.89     24.97 o 
   7   6  29      160.88      141.45     32.40 o 
   8   6  29       14.90       50.05     50.56 o 
   9   6  29        0.21       22.03     33.85 o 
  10   6  29       28.81       50.18     45.57 o 
   1   7  29      311.26      342.86     61.47 o 
   2   7  29       38.20       43.24     28.89 o 
   3   7  29       92.03      110.43     33.04 o 
   4   7  29       65.95       63.53     30.91 o 
   5   7  29       91.82       96.62     34.24 o 
   6   7  29       76.55       62.71     33.56 o 
   7   7  29        2.90       35.03     30.92 o 
   8   7  29        2.24       66.55     57.71 o 
   9   7  29      286.02      307.82     63.67 o 
   0   8  29      814.22      930.83    132.31 o 
   1   8  29      326.17      285.56     58.26 o 
   2   8  29        0.00       22.94     32.88 o 
   3   8  29      190.45      244.10     51.99 o 
   4   8  29       19.36       28.39     31.56 o 
   5   8  29       17.26       21.49     32.02 o 
   6   8  29      151.65      158.82     43.75 o 
   7   8  29      211.35      251.05     46.27 o 
   8   8  29      126.37      236.55    104.62 o 
   1   9  29      161.19      161.64     47.82 o 
   2   9  29      214.82      321.40     76.03 o 
   3   9  29      205.48      235.69     80.35 o 
   4   9  29       25.93       99.63     40.25 o 
   5   9  29      682.09      729.10     76.14 o 
   6   9  29      192.13      230.43     49.35 o 
   7   9  29      698.08      781.59     72.84 o 
   0  10  29      209.73      216.25     76.62 o 
   1  10  29       79.66      115.27     44.57 o 
   2  10  29      106.99      123.93     47.91 o 
   3  10  29      282.19      221.94     59.28 o 
   4  10  29      472.77      883.45     86.86 o 
   5  10  29        1.09       12.62     32.58 o 
   6  10  29       14.47       24.68     34.22 o 
   1  11  29        0.04       84.78     41.66 o 
   2  11  29       25.22       43.18     38.75 o 
   3  11  29        6.27      -26.41     74.68 o 
   4  11  29      138.30      212.37     48.91 o 
   0   0  30     3007.60     2979.11    150.68 o 
   1   0  30       40.52       62.44     19.33 o 
   2   0  30      154.81      157.12     22.43 o 
   3   0  30      784.01      764.48     43.25 o 
   4   0  30       11.13      -10.63     36.17 o 
   5   0  30      104.61       96.52     68.59 o 
   6   0  30       78.61       95.26     71.51 o 
   7   0  30      437.32      399.22     96.05 o 
   8   0  30      247.70      249.13     84.17 o 
   9   0  30       44.62       76.93     73.79 o 
  10   0  30       43.15       -3.38     78.27 o 
  11   0  30       93.53      252.35    100.38 o 
   1   1  30       23.18       20.61     12.50 o 
   2   1  30      251.74      297.96     21.13 o 
   3   1  30     1956.06     1998.04     44.62 o 
   4   1  30      856.31      887.36     49.37 o 
   5   1  30       40.14        5.17     32.86 o 
   6   1  30        3.69        1.21     33.03 o 
   7   1  30      127.85      116.96     38.59 o 
   8   1  30       68.17       73.12     63.99 o 
   9   1  30      510.72      570.18     80.60 o 
  10   1  30        3.67        4.69     39.20 o 
  11   1  30       80.99       91.77     65.03 o 
   0   2  30     8640.31     8377.63    203.84 o 
   1   2  30       32.02       34.56     15.01 o 
   2   2  30      449.01      415.33     30.80 o 
   3   2  30      348.18      289.64     43.01 o 
   4   2  30      261.81      300.72     40.77 o 
   5   2  30      288.08      297.16     47.59 o 
   6   2  30       27.26       16.66     33.90 o 
   7   2  30       88.98       68.87     32.22 o 
   8   2  30        8.76       45.11     35.40 o 
   9   2  30       49.33        2.04     36.01 o 
  10   2  30       36.85       25.32     38.24 o 
  11   2  30       36.11       33.90     41.40 o 
   1   3  30     2519.95     2313.72     89.09 o 
   2   3  30       83.56       60.44     23.15 o 
   3   3  30     1612.49     1506.05     77.08 o 
   4   3  30      229.07      106.03     33.77 o 
   5   3  30        4.72       11.91     21.90 o 
   6   3  30       39.65       58.36     40.48 o 
   7   3  30        0.99      -26.73     26.73 o 
   8   3  30      330.80      354.89     48.70 o 
   9   3  30      111.58       76.14     38.03 o 
  10   3  30        6.03       43.42     35.93 o 
  11   3  30        4.46       77.16     49.09 o 
   0   4  30      305.68      356.62     41.38 o 
   1   4  30       41.94       42.88     26.85 o 
   2   4  30       48.79       53.14     24.77 o 
   3   4  30      337.15      261.26     61.65 o 
   4   4  30        0.00        1.83     32.71 o 
   5   4  30       35.85       44.22     25.97 o 
   6   4  30       50.35       28.45     31.47 o 
   7   4  30      283.80      320.03     52.95 o 
   8   4  30       14.06       49.95     32.33 o 
   9   4  30        1.70      -13.26     32.91 o 
  10   4  30       25.79       67.19     37.31 o 
  11   4  30        0.46       17.76     44.91 o 
   1   5  30     1465.42     1540.51     76.03 o 
   2   5  30      321.98      260.16     34.81 o 
   3   5  30       25.40       44.70     25.90 o 
   4   5  30      512.15      512.56     59.75 o 
   5   5  30      103.58      102.21     28.79 o 
   6   5  30        6.08        7.45     27.07 o 
   7   5  30        5.47       12.44     30.71 o 
   8   5  30       22.55       12.78     30.93 o 
   9   5  30       32.95       33.83     36.79 o 
  10   5  30       86.09       84.58     38.93 o 
   0   6  30        7.04       63.64     49.95 o 
   1   6  30        5.63      -27.76     27.76 o 
   2   6  30        2.14      -15.41     20.71 o 
   3   6  30      697.70      721.83     63.28 o 
   4   6  30      312.43      274.70     36.80 o 
   5   6  30      217.09      114.32     28.54 o 
   6   6  30       52.73       54.09     25.18 o 
   7   6  30        6.18       52.37     34.59 o 
   8   6  30      123.79      177.92     48.20 o 
   9   6  30        8.74       20.63     32.47 o 
  10   6  30      174.59      110.72     51.59 o 
   1   7  30     1581.34     1791.45    117.09 o 
   2   7  30        0.02       26.52     27.17 o 
   3   7  30      130.91      161.33     40.64 o 
   4   7  30       34.67       22.38     27.45 o 
   5   7  30       62.91       -7.07     28.80 o 
   6   7  30        0.04        5.22     29.87 o 
   7   7  30       56.68       34.92     33.67 o 
   8   7  30       97.83      250.20     68.86 o 
   9   7  30      125.34      195.37     57.91 o 
   0   8  30      693.71      645.44    117.92 o 
   1   8  30        4.80      -12.98     29.48 o 
   2   8  30        1.74       37.06     31.15 o 
   3   8  30      269.00      263.58     49.72 o 
   4   8  30       35.00       86.76     31.88 o 
   5   8  30       11.92       64.57     39.38 o 
   6   8  30        0.79       49.67     36.41 o 
   7   8  30       25.83       40.42     35.17 o 
   8   8  30        1.20       -6.56     54.62 o 
   1   9  30       24.24       97.79     41.26 o 
   2   9  30      230.56      297.22     60.15 o 
   3   9  30       89.13      210.42     57.61 o 
   4   9  30        5.77       21.27     61.94 o 
   5   9  30       11.43       37.84     45.37 o 
   6   9  30        5.00       20.96     57.22 o 
   7   9  30      146.17      246.83     48.89 o 
   0  10  30       79.71      135.54     67.97 o 
   1  10  30       49.63       91.67     64.07 o 
   2  10  30      282.83      365.05     68.55 o 
   3  10  30      136.01      157.28     72.21 o 
   4  10  30      111.44      179.88     49.12 o 
   5  10  30       52.02       34.22     34.41 o 
   6  10  30        2.43       24.53     33.70 o 
   1  11  30        2.24       40.54     35.12 o 
   2  11  30       73.37      205.61     53.43 o 
   3  11  30       34.03      103.80     48.83 o 
   1   1  31      106.14       87.58     13.93 o 
   2   1  31      671.59      798.14     35.92 o 
   3   1  31     2707.76     2634.50     57.56 o 
   4   1  31       31.00       64.54     27.64 o 
   5   1  31       77.64      -30.74     30.74 o 
   6   1  31        0.02       23.04     34.48 o 
   7   1  31        0.00      -27.13     43.68 o 
   8   1  31       55.83       97.32     67.07 o 
   9   1  31        6.48       14.60     38.52 o 
  10   1  31       30.80       30.50     39.50 o 
  11   1  31       71.66       91.97     51.86 o 
   0   2  31     4730.40     4643.54    117.33 o 
   1   2  31      307.75      252.02     28.11 o 
   2   2  31      522.27      456.27     57.08 o 
   3   2  31      168.32      187.50     28.85 o 
   4   2  31       98.78      184.68     32.43 o 
   5   2  31       86.71       92.18     37.97 o 
   6   2  31       17.27       16.23     31.97 o 
   7   2  31      101.45       96.52     37.04 o 
   8   2  31      170.50      106.69     45.87 o 
   9   2  31      162.23      123.82     48.17 o 
  10   2  31        8.50       40.95     42.43 o 
  11   2  31        3.89       37.07     48.71 o 
   1   3  31      217.78      255.84     29.45 o 
   2   3  31       70.68       46.37     19.91 o 
   3   3  31      648.45      748.51    107.66 o 
   4   3  31       77.66      125.81     28.48 o 
   5   3  31      322.86      296.35     56.17 o 
   6   3  31       49.73       48.47     39.79 o 
   7   3  31      153.07      149.32     39.06 o 
   8   3  31        1.60      -28.62     28.62 o 
   9   3  31      143.12      105.97     51.23 o 
  10   3  31       44.55       72.58     44.84 o 
  11   3  31       23.01       -2.65     40.33 o 
   0   4  31      655.71      584.00     64.94 o 
   1   4  31      113.81       98.62     26.10 o 
   2   4  31       31.60       55.83     24.63 o 
   3   4  31      405.44      367.17     41.01 o 
   4   4  31      307.68      374.55     41.39 o 
   5   4  31        7.77       38.10     24.21 o 
   6   4  31        1.49        2.65     27.70 o 
   7   4  31      214.32      206.85     46.90 o 
   8   4  31        4.00        6.98     31.41 o 
   9   4  31       58.81      109.19     38.20 o 
  10   4  31       16.49       14.60     47.95 o 
   1   5  31      396.50      446.27     64.95 o 
   2   5  31      228.10      315.94     39.29 o 
   3   5  31      124.74      114.33     33.12 o 
   4   5  31        7.31       -2.80     23.22 o 
   5   5  31       25.70       67.92     27.08 o 
   6   5  31      390.32      328.89     46.17 o 
   7   5  31       12.67      -13.15     33.10 o 
   8   5  31       86.91       57.28     36.66 o 
   9   5  31       43.84       44.67     34.72 o 
  10   5  31        0.01       47.44     37.22 o 
   0   6  31      277.23      248.03     71.51 o 
   1   6  31      470.81      543.30     70.45 o 
   2   6  31       64.41       37.61     42.77 o 
   3   6  31      263.79      284.63     47.03 o 
   4   6  31        0.46       35.12     24.33 o 
   5   6  31      134.89      126.03     29.86 o 
   6   6  31      101.87       53.05     28.28 o 
   7   6  31        0.05       65.62     42.89 o 
   8   6  31        1.12       41.92     62.82 o 
   9   6  31        0.04       -7.67     33.64 o 
   1   7  31      975.65     1005.73     94.44 o 
   2   7  31      178.28      196.43     50.78 o 
   3   7  31        2.12       19.04     27.64 o 
   4   7  31      375.65      347.52     63.58 o 
   5   7  31      250.16      247.86     43.24 o 
   6   7  31       65.08       44.55     34.00 o 
   7   7  31        6.41        9.20     45.66 o 
   8   7  31       98.72      137.51    130.11 o 
   9   7  31      273.15      275.32     63.10 o 
   0   8  31       68.37       84.33     56.95 o 
   1   8  31      316.61      528.49     97.82 o 
   2   8  31       68.32       45.62     60.96 o 
   3   8  31      174.87      188.78     44.13 o 
   4   8  31      232.13      233.03     44.69 o 
   5   8  31      188.66      121.13     37.73 o 
   6   8  31      126.77      101.63     53.58 o 
   7   8  31       22.26       84.39     36.53 o 
   8   8  31       30.15       29.11     56.65 o 
   1   9  31      147.03      103.14     39.30 o 
   2   9  31       15.45       59.80     71.43 o 
   3   9  31       69.10      100.30     48.27 o 
   4   9  31        5.49       54.11     40.22 o 
   5   9  31       52.73       67.71     35.17 o 
   6   9  31      146.95      166.27     62.61 o 
   7   9  31       43.13       31.84     38.20 o 
   0  10  31      108.57      122.48     60.41 o 
   1  10  31        5.94       52.66     34.57 o 
   2  10  31      187.82      245.01     62.07 o 
   3  10  31       59.89      100.21     43.41 o 
   4  10  31        7.33       69.89     42.93 o 
   5  10  31        2.60       26.91     36.07 o 
   1  11  31      107.11      129.71     40.96 o 
   2  11  31       21.19       81.73     58.72 o 
   3  11  31      178.73      314.78    155.28 o 
   0   0  32      698.72      814.35     64.20 o 
   1   0  32      709.64      705.94     41.69 o 
   2   0  32     5340.89     5071.11     90.05 o 
   3   0  32       96.47      140.52     28.41 o 
   4   0  32       47.39       32.88     54.28 o 
   5   0  32     1069.02      786.72    118.86 o 
   6   0  32     2076.84     1924.83    174.63 o 
   7   0  32      187.11       83.86     75.12 o 
   8   0  32       53.31        4.01     66.79 o 
   9   0  32        0.56      109.50     88.89 o 
  10   0  32       40.61      -51.13     69.93 o 
  11   0  32      815.24      913.52    166.61 o 
   1   1  32        7.24       33.36     11.95 o 
   2   1  32     1930.25     1804.97     46.48 o 
   3   1  32       15.78       50.43     17.63 o 
   4   1  32     1271.47     1342.43     68.52 o 
   5   1  32      352.77      312.41    114.84 o 
   6   1  32        0.00        7.47     46.21 o 
   7   1  32      571.16      615.92     65.55 o 
   8   1  32       53.63       33.60     40.84 o 
   9   1  32       29.81      -17.16     36.67 o 
  10   1  32        1.71       42.65     45.01 o 
  11   1  32        0.13       11.19     47.09 o 
   0   2  32      223.18      295.16     39.81 o 
   1   2  32       47.02       27.32     15.88 o 
   2   2  32       25.11       13.62     13.92 o 
   3   2  32       31.83       11.02     22.02 o 
   4   2  32       10.11       78.37     33.82 o 
   5   2  32      376.07      449.69     57.14 o 
   6   2  32      106.89      132.68     41.04 o 
   7   2  32      265.11      157.47     44.56 o 
   8   2  32        0.46       42.57     39.16 o 
   9   2  32      200.39      173.45     49.08 o 
  10   2  32       36.98      -40.84     40.84 o 
  11   2  32       88.70       99.40     59.10 o 
   1   3  32        1.32       -6.79     18.53 o 
   2   3  32      415.36      392.70     34.71 o 
   3   3  32      150.18       85.61     33.94 o 
   4   3  32      201.42      167.84     32.20 o 
   5   3  32      469.11      453.73     62.04 o 
   6   3  32      365.38      391.72     56.48 o 
   7   3  32       12.75       35.99     29.65 o 
   8   3  32       64.88      104.25     48.55 o 
   9   3  32       19.83       98.56     44.41 o 
  10   3  32       41.35        9.70     41.78 o 
  11   3  32       35.15       51.91     46.89 o 
   0   4  32       61.11       45.82     31.28 o 
   1   4  32      101.04      145.89     28.65 o 
   2   4  32        5.20       13.82     22.39 o 
   3   4  32      382.25      397.89     42.74 o 
   4   4  32       71.82       96.66     39.26 o 
   5   4  32      265.45      247.99     37.62 o 
   6   4  32        0.28      -23.32     31.28 o 
   7   4  32       35.07       25.75     38.63 o 
   8   4  32       15.72       25.12     42.79 o 
   9   4  32       11.23       19.54     30.98 o 
  10   4  32       20.38       49.05     41.28 o 
   1   5  32      327.86      310.20     52.57 o 
   2   5  32      195.72      122.46     48.57 o 
   3   5  32        9.92       25.47     24.68 o 
   4   5  32       50.85       32.37     26.10 o 
   5   5  32      189.84      220.80     45.06 o 
   6   5  32      122.28      124.92     43.74 o 
   7   5  32       39.83        4.98     37.58 o 
   8   5  32       41.58       55.50     35.64 o 
   9   5  32       62.33       31.21     33.84 o 
  10   5  32      675.26      822.30     73.36 o 
   0   6  32     1682.73     1512.08    153.24 o 
   1   6  32      104.85       38.90     34.74 o 
   2   6  32      170.54      103.61     82.75 o 
   3   6  32      321.91      290.39     47.31 o 
   4   6  32        2.36       29.95     30.04 o 
   5   6  32      516.21      506.14     50.71 o 
   6   6  32       67.80       76.96     29.24 o 
   7   6  32        5.56       75.69     42.69 o 
   8   6  32        1.31       56.18     41.27 o 
   9   6  32       46.12       49.73     39.46 o 
   1   7  32      690.64      741.50     85.44 o 
   2   7  32      753.44      759.16     85.42 o 
   3   7  32      237.69      326.13     52.65 o 
   4   7  32      568.80      498.64     94.63 o 
   5   7  32       56.14      136.33     36.66 o 
   6   7  32       57.77       82.60     34.67 o 
   7   7  32       28.83       53.02     54.77 o 
   8   7  32      275.68      344.53     84.13 o 
   9   7  32        0.20      107.93     98.49 o 
   0   8  32      372.71      252.43     77.09 o 
   1   8  32      109.40       83.02     41.30 o 
   2   8  32       32.27       38.34     36.58 o 
   3   8  32       30.17       81.18     43.66 o 
   4   8  32      182.90      191.62     43.54 o 
   5   8  32        0.13       16.26     33.40 o 
   6   8  32       79.74       82.32     37.91 o 
   7   8  32      591.17      646.94     65.13 o 
   8   8  32       24.87       48.76     60.65 o 
   1   9  32      445.19      362.76     69.71 o 
   2   9  32        0.41       33.70     37.97 o 
   3   9  32       52.12      115.25     48.73 o 
   4   9  32        2.60       47.37     46.34 o 
   5   9  32        2.34       16.26     32.86 o 
   6   9  32      471.94      631.49     66.92 o 
   0  10  32       12.17      129.56     64.66 o 
   1  10  32       37.35       98.41     41.46 o 
   2  10  32      777.20     1075.95    166.33 o 
   3  10  32        8.03       81.48     53.45 o 
   4  10  32      147.47      160.91     57.00 o 
   5  10  32        0.67       -0.55     80.67 o 
   1  11  32        1.82       53.83     25.64 o 
   2  11  32        4.45       53.58     38.46 o 
   1   1  33        0.57       17.93     11.84 o 
   2   1  33     1466.41     1436.15     46.06 o 
   3   1  33      892.06      960.37     60.87 o 
   4   1  33      263.39      238.25     46.63 o 
   5   1  33      541.97      497.18     58.82 o 
   6   1  33      878.22      809.24     70.65 o 
   7   1  33      125.34       45.49     43.27 o 
   8   1  33      134.72      129.31     44.95 o 
   9   1  33       30.54       54.24     42.54 o 
  10   1  33      305.27      327.13     62.92 o 
  11   1  33       62.19       72.63     46.07 o 
   0   2  33      450.88      423.97     38.50 o 
   1   2  33      144.12      123.72     21.26 o 
   2   2  33      262.55      279.90     31.56 o 
   3   2  33       32.49       13.00     24.33 o 
   4   2  33       56.97       38.51     33.93 o 
   5   2  33        0.95      -31.15     31.15 o 
   6   2  33        3.45      -15.00     32.24 o 
   7   2  33      108.46      159.80     46.71 o 
   8   2  33        0.48       10.01     38.44 o 
   9   2  33      145.43      178.30     51.69 o 
  10   2  33        1.96      -24.65     46.50 o 
  11   2  33       47.58       55.81     46.77 o 
   1   3  33      201.04      188.29     36.39 o 
   2   3  33       35.60       51.62     21.92 o 
   3   3  33      223.54      142.89     39.73 o 
   4   3  33       97.71       81.87     28.28 o 
   5   3  33       20.87       15.32     31.66 o 
   6   3  33       18.23       13.94     33.53 o 
   7   3  33       18.96        5.13     35.92 o 
   8   3  33      386.49      444.28     62.53 o 
   9   3  33       74.43      160.79     46.89 o 
  10   3  33        6.83      -25.32     39.65 o 
   0   4  33       10.20      -11.67     27.92 o 
   1   4  33      103.96       81.29     25.95 o 
   2   4  33      268.12      305.53     38.40 o 
   3   4  33       72.79       97.79     28.16 o 
   4   4  33      119.09       77.41     26.48 o 
   5   4  33      160.99      153.67     43.27 o 
   6   4  33      273.70      244.54     49.02 o 
   7   4  33      184.28      190.62     41.91 o 
   8   4  33       20.99       -9.85     32.08 o 
   9   4  33      105.75      176.13     49.44 o 
  10   4  33       50.61       59.54     56.42 o 
   1   5  33       37.81       42.74     33.62 o 
   2   5  33      642.38      583.48     59.29 o 
   3   5  33       66.90       35.50     25.97 o 
   4   5  33        5.64       50.10     25.58 o 
   5   5  33        1.00       15.58     25.91 o 
   6   5  33      209.34      243.61     51.20 o 
   7   5  33        2.33       36.08     34.66 o 
   8   5  33        4.71       13.92     32.27 o 
   9   5  33       17.90       43.56     35.40 o 
  10   5  33      160.02      157.34     41.33 o 
   0   6  33        0.07       39.65     49.32 o 
   1   6  33      189.60      181.44     64.43 o 
   2   6  33       59.75       71.81     30.69 o 
   3   6  33       22.80       71.19     32.55 o 
   4   6  33        0.11       36.94     27.61 o 
   5   6  33        5.00        7.98     26.59 o 
   6   6  33        0.03       -0.26     32.56 o 
   7   6  33       28.21       81.22     42.41 o 
   8   6  33      160.08      130.92     64.40 o 
   9   6  33      140.41      126.03     43.89 o 
   1   7  33      116.87      116.23     46.70 o 
   2   7  33        0.20      -25.30     34.22 o 
   3   7  33       13.61       -5.87     29.54 o 
   4   7  33       23.69       49.93     32.65 o 
   5   7  33     1005.91      969.13     84.03 o 
   6   7  33       38.65       50.92     42.00 o 
   7   7  33       48.65       56.72     56.90 o 
   8   7  33        0.66       76.39     69.62 o 
   0   8  33       86.49      267.46     85.04 o 
   1   8  33     1044.57     1164.86    106.87 o 
   2   8  33       66.16       28.01     36.47 o 
   3   8  33       64.25       83.38     40.01 o 
   4   8  33        5.63       33.14     33.41 o 
   5   8  33      238.13      259.47     54.00 o 
   6   8  33      166.41      221.68     45.72 o 
   7   8  33        0.58       -8.91     55.92 o 
   1   9  33        8.72       92.72     42.06 o 
   2   9  33       97.09       59.94     42.11 o 
   3   9  33       46.26       81.91     44.92 o 
   4   9  33       75.79      118.83     48.46 o 
   5   9  33      353.10      477.02     65.71 o 
   6   9  33        0.89      -26.98     35.62 o 
   0  10  33      402.05      447.28    112.17 o 
   1  10  33        2.04      106.03     38.31 o 
   2  10  33       26.92       68.85     83.31 o 
   3  10  33       30.53       42.85     93.53 o 
   4  10  33       44.99       93.38     43.08 o 
   0   0  34     1607.93     1444.96     73.07 o 
   1   0  34     3247.91     3106.05     77.31 o 
   2   0  34     2148.00     2133.80     82.33 o 
   3   0  34       50.08       38.76     29.12 o 
   4   0  34        0.34       22.49     35.37 o 
   5   0  34       43.86      -10.97     38.10 o 
   6   0  34      438.13      390.57     99.90 o 
   7   0  34       23.14       82.20     70.25 o 
   8   0  34      491.08      610.59    125.23 o 
   9   0  34      121.28        1.02     78.03 o 
  10   0  34       45.38       92.72    123.93 o 
  11   0  34        4.84      -48.43     48.43 o 
   1   1  34     2115.33     1937.34     50.49 o 
   2   1  34      147.00      120.19     21.22 o 
   3   1  34       31.33       10.68     26.92 o 
   4   1  34     2038.16     1819.97     98.96 o 
   5   1  34     1661.29     1576.94    184.59 o 
   6   1  34      291.21      261.55     51.16 o 
   7   1  34       69.46       90.71     42.68 o 
   8   1  34      576.57      509.94    100.71 o 
   9   1  34        1.30        3.17     39.62 o 
  10   1  34        5.66      -27.80     48.03 o 
  11   1  34       61.04      -70.40     70.40 o 
   0   2  34      251.58      155.19     29.00 o 
   1   2  34      346.88      411.76     48.79 o 
   2   2  34      118.35       90.18     35.78 o 
   3   2  34       22.46       62.97     25.05 o 
   4   2  34       11.49       -8.01     28.15 o 
   5   2  34      159.32      142.52     67.11 o 
   6   2  34       17.36       45.31     34.88 o 
   7   2  34      152.09      128.06     60.37 o 
   8   2  34        6.98       43.22     39.50 o 
   9   2  34        1.94       -9.84     61.41 o 
  10   2  34        9.33       -2.69     41.22 o 
   1   3  34       14.43       54.88     20.05 o 
   2   3  34       80.95       53.80     23.14 o 
   3   3  34       49.44       62.16     25.71 o 
   4   3  34        3.53      -24.78     30.37 o 
   5   3  34       50.48       39.16     77.67 o 
   6   3  34       76.96       64.54     35.89 o 
   7   3  34        0.07       26.83     59.24 o 
   8   3  34        1.03       75.05     41.90 o 
   9   3  34        2.68        9.21     38.68 o 
  10   3  34       27.82       51.83     44.73 o 
   0   4  34       22.49       29.05     30.80 o 
   1   4  34      145.07      140.76     32.67 o 
   2   4  34      258.58      286.98     37.87 o 
   3   4  34       10.18       31.29     25.56 o 
   4   4  34        0.57        3.28     21.83 o 
   5   4  34       43.12       32.30     34.08 o 
   6   4  34       26.74       42.32     68.88 o 
   7   4  34        0.19       -8.63     31.02 o 
   8   4  34       39.51       99.95     44.68 o 
   9   4  34        4.87       23.02     37.75 o 
  10   4  34        1.69       63.73     46.01 o 
   1   5  34      469.22      523.63     72.18 o 
   2   5  34      532.48      513.80    108.88 o 
   3   5  34      116.74      164.98     34.13 o 
   4   5  34        9.92       28.13     24.05 o 
   5   5  34       34.03       60.72     29.58 o 
   6   5  34      374.65      436.84    122.85 o 
   7   5  34      292.42      243.01     52.58 o 
   8   5  34        1.10       11.52     35.86 o 
   9   5  34       41.08       83.73     40.28 o 
   0   6  34      840.03      915.41    126.88 o 
   1   6  34      174.97      100.67     88.97 o 
   2   6  34        2.28       62.09     36.50 o 
   3   6  34        2.00       32.88     30.93 o 
   4   6  34      144.92      139.46     34.72 o 
   5   6  34       30.91       78.84     30.79 o 
   6   6  34       17.11       62.21     39.48 o 
   7   6  34        0.08       34.82     38.23 o 
   8   6  34      134.84       92.33     48.57 o 
   9   6  34        2.61       25.46     35.91 o 
   1   7  34        1.38       34.73     34.26 o 
   2   7  34     1165.47     1277.71    251.45 o 
   3   7  34     1970.76     2098.52     99.58 o 
   4   7  34       19.17       57.99     34.67 o 
   5   7  34      164.36      186.05     46.43 o 
   6   7  34       43.60       98.73     47.43 o 
   7   7  34        0.02       93.08     99.59 o 
   8   7  34        1.95       33.76     55.67 o 
   0   8  34      154.90      412.43     99.67 o 
   1   8  34      273.32      259.36     58.27 o 
   2   8  34      119.41       86.01     43.64 o 
   3   8  34      221.55      237.54    124.41 o 
   4   8  34      593.35      736.43     74.83 o 
   5   8  34        8.54       71.16     50.33 o 
   6   8  34      106.48      134.89     45.47 o 
   7   8  34       86.98       46.84     60.39 o 
   1   9  34       48.09      153.60     47.68 o 
   2   9  34      214.26      320.41     66.35 o 
   3   9  34        4.15       84.77     38.30 o 
   4   9  34        8.16       78.05     47.32 o 
   5   9  34       53.87      129.85     45.58 o 
   6   9  34       59.87       53.12     39.56 o 
   0  10  34        5.69      159.77     70.33 o 
   1  10  34      508.02      521.65    100.49 o 
   2  10  34       82.91       62.01     40.34 o 
   3  10  34       67.57       97.20     44.48 o 
   4  10  34        6.54       83.27     36.72 o 
   1   1  35      123.75      103.80     23.44 o 
   2   1  35       16.30       32.25     17.88 o 
   3   1  35      156.57      107.15     36.87 o 
   4   1  35     1154.21     1036.10     74.91 o 
   5   1  35      690.16      620.68     64.28 o 
   6   1  35        3.80       65.01     37.97 o 
   7   1  35       87.32       18.52     39.59 o 
   8   1  35      617.89      685.81     94.99 o 
   9   1  35        0.42      -28.58     36.87 o 
  10   1  35       19.39       73.85     51.60 o 
   0   2  35       48.82       16.45     24.07 o 
   1   2  35        1.81        6.73     14.74 o 
   2   2  35       22.87       54.39     19.23 o 
   3   2  35       71.37       89.10     29.50 o 
   4   2  35       82.52       56.93     38.48 o 
   5   2  35      911.70      868.11     91.01 o 
   6   2  35      446.13      434.70     67.93 o 
   7   2  35      100.54       14.15     36.08 o 
   8   2  35      128.33       78.86     46.44 o 
   9   2  35        1.31       33.60     41.70 o 
  10   2  35       17.64       33.05     44.51 o 
   1   3  35       27.51       36.32     19.06 o 
   2   3  35        3.74      -15.62     19.56 o 
   3   3  35       64.59       43.05     41.68 o 
   4   3  35      183.07      256.80     45.70 o 
   5   3  35        0.00      -30.11     31.92 o 
   6   3  35       71.61       80.32     40.88 o 
   7   3  35        0.15        9.94     36.35 o 
   8   3  35      253.25      256.67     55.72 o 
   9   3  35        0.02      -10.90     43.84 o 
  10   3  35        1.18       20.35     40.98 o 
   0   4  35      398.10      339.23    102.42 o 
   1   4  35      212.05      143.97     38.08 o 
   2   4  35       12.87       10.37     23.54 o 
   3   4  35        2.33       13.70     24.48 o 
   4   4  35        5.55        9.27     21.20 o 
   5   4  35        1.00      -17.16     27.80 o 
   6   4  35       20.08       25.09     37.03 o 
   7   4  35      389.90      254.02     62.86 o 
   8   4  35      191.31      176.25     76.60 o 
   9   4  35       42.51      102.03     43.97 o 
   1   5  35       81.07       99.28     42.08 o 
   2   5  35      220.30      146.44     65.09 o 
   3   5  35       55.15       63.40     26.87 o 
   4   5  35        5.46       29.69     28.79 o 
   5   5  35      294.75      237.99     48.40 o 
   6   5  35        2.46       17.65     48.49 o 
   7   5  35        8.37       -1.25     52.73 o 
   8   5  35       69.80       72.56     39.85 o 
   9   5  35       18.95       32.39     43.97 o 
   0   6  35      222.08       74.26     60.89 o 
   1   6  35       14.85       35.15     37.42 o 
   2   6  35       48.42       63.02     38.44 o 
   3   6  35       93.30      155.76     40.70 o 
   4   6  35       66.73      113.40     33.34 o 
   5   6  35      436.04      541.13     80.58 o 
   6   6  35        0.93        9.58     37.39 o 
   7   6  35      542.76      554.97     76.56 o 
   8   6  35       10.77       10.91     36.12 o 
   1   7  35      539.24      663.65     84.71 o 
   2   7  35       11.40       44.77     37.62 o 
   3   7  35       13.01       54.41     40.06 o 
   4   7  35       32.06        9.38     29.14 o 
   5   7  35        0.00       16.30     39.97 o 
   6   7  35       35.02       55.06     69.11 o 
   7   7  35       98.08       65.28     61.41 o 
   8   7  35      379.01      537.81     91.89 o 
   0   8  35      239.76      186.98     80.55 o 
   1   8  35       43.12      -18.14     45.94 o 
   2   8  35      236.09      292.30     75.79 o 
   3   8  35      160.92      222.68     91.60 o 
   4   8  35      108.39      175.84     49.92 o 
   5   8  35       84.28      170.05     47.75 o 
   6   8  35      119.36      141.51     47.18 o 
   1   9  35      224.34      242.75     54.07 o 
   2   9  35      273.23      292.55     64.00 o 
   3   9  35       73.52      134.01     56.83 o 
   4   9  35      349.80      336.39     64.45 o 
   5   9  35       25.09       11.27     45.32 o 
   0  10  35       23.66       58.60     46.02 o 
   1  10  35      206.80      161.30     45.55 o 
   2  10  35        3.80       83.83     32.80 o 
   3  10  35       27.91       68.83     39.99 o 
   0   0  36     4267.88     3531.85    185.57 o 
   1   0  36      497.98      569.13     47.03 o 
   2   0  36      891.17      960.21     65.15 o 
   3   0  36      308.44      316.53     45.69 o 
   4   0  36      331.74      276.59     76.50 o 
   5   0  36      682.24      554.31     74.11 o 
   6   0  36      303.75      361.97     89.95 o 
   7   0  36      535.25      371.94     69.26 o 
   8   0  36       18.31       58.19     64.82 o 
   9   0  36     1478.89     1527.02    125.35 o 
  10   0  36        1.09      -40.75     52.82 o 
   1   1  36       81.73       84.45     21.96 o 
   2   1  36       25.28       46.84     19.33 o 
   3   1  36      726.41      776.51     43.22 o 
   4   1  36      637.31      635.24     64.64 o 
   5   1  36      235.43      192.88     52.45 o 
   6   1  36       10.46        8.62     37.53 o 
   7   1  36       15.11       35.13     39.55 o 
   8   1  36      154.35      177.10     52.41 o 
   9   1  36      211.16       75.76     58.79 o 
  10   1  36       16.74       45.59     42.36 o 
   0   2  36      284.46      243.09     35.46 o 
   1   2  36       96.73       74.61     23.29 o 
   2   2  36        1.73        6.58     17.28 o 
   3   2  36        6.62       23.91     30.23 o 
   4   2  36       26.54       68.17     36.93 o 
   5   2  36       16.94       45.85     35.10 o 
   6   2  36      530.95      521.61     65.22 o 
   7   2  36       15.61       31.23     39.23 o 
   8   2  36      199.15      224.76     52.29 o 
   9   2  36      136.22      111.99     51.14 o 
  10   2  36       52.50       49.10     44.71 o 
   1   3  36        9.12        7.89     20.08 o 
   2   3  36        6.43       -0.77     28.35 o 
   3   3  36        0.25        3.38     20.90 o 
   4   3  36       21.70       -7.73     30.21 o 
   5   3  36       63.03       80.50     36.53 o 
   6   3  36      170.94      179.38     47.06 o 
   7   3  36       64.39       90.82     38.95 o 
   8   3  36        6.07       57.10     41.33 o 
   9   3  36      113.14      104.76     72.15 o 
  10   3  36       43.47      -33.42     52.77 o 
   0   4  36        1.39       41.72     61.40 o 
   1   4  36      115.76       33.96     41.69 o 
   2   4  36        1.26       32.93     24.94 o 
   3   4  36        3.61       39.98     27.71 o 
   4   4  36       32.40       52.36     25.02 o 
   5   4  36       22.15       62.76     39.84 o 
   6   4  36        9.65      -29.18     30.28 o 
   7   4  36      209.50      202.72     68.29 o 
   8   4  36      105.99      114.39     45.48 o 
   9   4  36       12.71       91.64     45.86 o 
   1   5  36      114.30       96.27     42.10 o 
   2   5  36       19.81       44.62     35.62 o 
   3   5  36        3.50        3.19     24.63 o 
   4   5  36        0.50       11.89     26.37 o 
   5   5  36       99.45       14.37     36.67 o 
   6   5  36        7.94       -9.89     32.72 o 
   7   5  36      132.66       88.76     40.40 o 
   8   5  36        8.79        8.55     38.76 o 
   9   5  36        3.34      -15.46     35.83 o 
   0   6  36      576.19      547.74    109.03 o 
   1   6  36        0.44       88.02     41.24 o 
   2   6  36       80.72       65.56     40.82 o 
   3   6  36       33.71       52.45     51.22 o 
   4   6  36        0.25       -7.60     26.86 o 
   5   6  36      758.51      807.00     65.27 o 
   6   6  36       51.85      104.69     43.03 o 
   7   6  36      487.68      593.76     73.47 o 
   8   6  36       19.75       65.05     51.38 o 
   1   7  36       64.33      131.73     46.55 o 
   2   7  36       47.23       68.58     46.77 o 
   3   7  36       88.15       86.03     43.81 o 
   4   7  36       85.03      161.64     42.22 o 
   5   7  36      170.90      174.03     42.91 o 
   6   7  36      129.48       33.66     55.91 o 
   7   7  36      269.90      299.38    126.81 o 
   0   8  36     1171.55      978.34    147.10 o 
   1   8  36        2.55       66.16     81.30 o 
   2   8  36      482.50      630.76    156.19 o 
   3   8  36        0.77      100.05     56.36 o 
   4   8  36       15.78       14.75     39.16 o 
   5   8  36       14.38      148.88     43.12 o 
   6   8  36        3.70        6.23     38.95 o 
   1   9  36     1068.37      956.34    149.58 o 
   2   9  36       64.87      164.10     52.18 o 
   3   9  36        0.00      122.95     43.12 o 
   4   9  36        6.65       72.99     46.49 o 
   0  10  36      239.84      203.27     73.00 o 
   1  10  36      164.28      201.83     57.58 o 
   2  10  36       11.89       97.82     32.93 o 
   1   1  37     1064.19     1070.41     56.63 o 
   2   1  37       51.80       44.59     21.42 o 
   3   1  37      341.50      336.94     33.25 o 
   4   1  37      457.61      351.26     54.82 o 
   5   1  37       12.08       10.55     34.11 o 
   6   1  37       36.43       89.80     41.61 o 
   7   1  37       49.87       22.84     41.38 o 
   8   1  37      546.55      477.24     70.71 o 
   9   1  37      134.57      281.98     55.47 o 
  10   1  37      100.06       93.58     46.58 o 
   0   2  37       57.36      106.77     33.64 o 
   1   2  37      516.22      446.02     36.05 o 
   2   2  37      262.69      205.93     28.16 o 
   3   2  37        1.72       72.64     52.30 o 
   4   2  37      151.13      157.71     41.39 o 
   5   2  37        6.79       14.26     57.78 o 
   6   2  37     1045.47     1073.85    176.92 o 
   7   2  37      462.11      425.07     80.39 o 
   8   2  37       99.01      219.86     50.18 o 
   9   2  37       25.48       85.89     48.78 o 
  10   2  37      405.13      473.87    124.29 o 
   1   3  37        2.74       10.67     19.97 o 
   2   3  37       25.19       61.43     28.52 o 
   3   3  37      147.36      202.98     34.63 o 
   4   3  37      177.35      166.59     73.08 o 
   5   3  37      221.94      210.61     48.54 o 
   6   3  37      209.58      264.02     57.42 o 
   7   3  37       81.45       74.61     41.14 o 
   8   3  37      153.82      174.47     52.36 o 
   9   3  37       39.23       50.47     41.20 o 
   0   4  37     1286.48     1259.79    100.85 o 
   1   4  37       39.84       97.38     27.92 o 
   2   4  37       18.96       21.41     21.94 o 
   3   4  37      277.81      235.39     39.10 o 
   4   4  37       55.94      111.96     38.48 o 
   5   4  37       40.93        8.28     35.56 o 
   6   4  37        1.08       63.39     78.78 o 
   7   4  37        8.46       -7.04     39.83 o 
   8   4  37        0.27       15.39     37.93 o 
   9   4  37       92.59       71.14     44.66 o 
   1   5  37       26.76       78.37     41.70 o 
   2   5  37      171.69      185.59     42.37 o 
   3   5  37        4.73       11.88     26.36 o 
   4   5  37      169.46      165.26     35.77 o 
   5   5  37      265.00      229.33     61.48 o 
   6   5  37       24.56       19.29     38.90 o 
   7   5  37      152.70       91.69     43.30 o 
   8   5  37      170.36      205.95     54.78 o 
   0   6  37       52.88       21.63     49.40 o 
   1   6  37      102.04      211.62     55.32 o 
   2   6  37      166.40      172.37     52.01 o 
   3   6  37      420.38      558.62     79.26 o 
   4   6  37       63.54       62.53     31.36 o 
   5   6  37       15.98      106.11     43.00 o 
   6   6  37      408.21      461.74     78.03 o 
   7   6  37        2.59       19.06     38.07 o 
   8   6  37       19.09       34.42     41.77 o 
   1   7  37       95.95       86.05     46.17 o 
   2   7  37        1.73       40.36     40.08 o 
   3   7  37      221.60      316.70     64.50 o 
   4   7  37      563.58      639.63     96.55 o 
   5   7  37        0.13       60.48     39.05 o 
   6   7  37      138.76       63.95     49.73 o 
   7   7  37      295.95      410.25    126.10 o 
   0   8  37       88.84      106.35     61.36 o 
   1   8  37      177.47      252.07     63.25 o 
   2   8  37      363.76      554.57     82.30 o 
   3   8  37      186.58      341.46     65.46 o 
   4   8  37      206.07      314.35     63.22 o 
   5   8  37      235.21      307.51     55.97 o 
   6   8  37       52.64       14.79     48.18 o 
   1   9  37      384.19      380.36     69.30 o 
   2   9  37       11.86      109.42     47.56 o 
   3   9  37      144.04      175.74     80.55 o 
   4   9  37        3.20      116.68     44.05 o 
   0   0  38      175.69       48.79     59.90 o 
   1   0  38      210.55      194.81     39.00 o 
   2   0  38       98.96      170.37     40.22 o 
   3   0  38        2.49       59.43     32.60 o 
   4   0  38       41.02        1.84     39.55 o 
   5   0  38      160.71      128.26     53.53 o 
   6   0  38      808.28      871.88    265.10 o 
   7   0  38      121.99       61.45     52.51 o 
   8   0  38      112.21      315.39     74.52 o 
   9   0  38       63.28       66.80    117.68 o 
   1   1  38      232.49      199.67     24.78 o 
   2   1  38      925.55      910.71     46.53 o 
   3   1  38     1260.41     1211.40     59.42 o 
   4   1  38       37.86       59.93     31.64 o 
   5   1  38      306.20      374.68     57.12 o 
   6   1  38      282.80      204.96     50.32 o 
   7   1  38      413.61      407.66     64.12 o 
   8   1  38       19.47       33.13     43.65 o 
   9   1  38       26.91       60.60     47.50 o 
   0   2  38       45.22       62.61     31.15 o 
   1   2  38      226.43      216.42     32.32 o 
   2   2  38      207.59      190.15     27.80 o 
   3   2  38      380.90      390.14     53.50 o 
   4   2  38      157.59      176.59     44.47 o 
   5   2  38       33.14       21.66     37.86 o 
   6   2  38       28.98      -28.78     35.75 o 
   7   2  38      247.78      331.44     60.84 o 
   8   2  38       30.82       10.22     39.19 o 
   9   2  38       18.44       13.83     39.43 o 
   1   3  38        0.07       20.48     21.92 o 
   2   3  38      498.36      669.62     84.21 o 
   3   3  38       60.10       65.03     37.80 o 
   4   3  38        4.74       21.15     34.64 o 
   5   3  38       13.86       36.78     37.73 o 
   6   3  38       42.59      107.10     46.11 o 
   7   3  38      181.51      138.01     49.78 o 
   8   3  38       42.98       37.46     57.50 o 
   9   3  38       63.41       79.48     51.79 o 
   0   4  38        0.44       31.16     36.65 o 
   1   4  38       56.72       63.24     29.28 o 
   2   4  38       44.21      -13.61     37.71 o 
   3   4  38       47.77       32.26     27.39 o 
   4   4  38      147.02      102.25     58.33 o 
   5   4  38      138.90      184.32     47.48 o 
   6   4  38        0.94        6.13     37.26 o 
   7   4  38        4.38       57.50     50.14 o 
   8   4  38      183.60      143.21     52.40 o 
   9   4  38      101.83      118.96     46.73 o 
   1   5  38       25.71       48.68     35.91 o 
   2   5  38      432.81      483.59     71.64 o 
   3   5  38      197.05      181.90     53.64 o 
   4   5  38       20.40      108.93     33.34 o 
   5   5  38      815.60      794.62     77.05 o 
   6   5  38       25.15       45.33     85.45 o 
   7   5  38        1.11      -12.23     32.11 o 
   8   5  38      267.30      344.39     61.52 o 
   0   6  38       67.35       35.01     50.74 o 
   1   6  38        6.32       46.64     39.11 o 
   2   6  38      290.30      548.02     80.22 o 
   3   6  38       69.38       26.52     38.96 o 
   4   6  38       73.25       91.09     53.49 o 
   5   6  38        0.35      -19.65     35.01 o 
   6   6  38      327.42      404.74     63.82 o 
   7   6  38       12.31       99.89     55.88 o 
   1   7  38        0.26       41.63     58.29 o 
   2   7  38      133.18      150.96     53.18 o 
   3   7  38       81.36      104.25     46.56 o 
   4   7  38      322.34      341.05     88.50 o 
   5   7  38       61.70      127.18     46.53 o 
   6   7  38      203.63      238.52     69.09 o 
   0   8  38      144.75      231.67     77.96 o 
   1   8  38      177.92      121.04     48.37 o 
   2   8  38        8.09       82.84     43.57 o 
   3   8  38       53.23       87.20     46.33 o 
   4   8  38       19.70      123.40     43.37 o 
   5   8  38        2.45       75.11     42.66 o 
   1   9  38      195.10      239.07     64.58 o 
   2   9  38       10.51      143.96     39.73 o 
   3   9  38      162.74      263.14     56.77 o 
   1   1  39      124.57      152.51     24.30 o 
   2   1  39        0.03       49.78     22.39 o 
   3   1  39      186.92      215.00     40.13 o 
   4   1  39       56.94       23.95     31.52 o 
   5   1  39        8.27       37.18     31.54 o 
   6   1  39       93.37      111.38     45.17 o 
   7   1  39       51.01       18.44     41.53 o 
   8   1  39       31.04        5.90     40.73 o 
   9   1  39       73.79      168.97     49.05 o 
   0   2  39      226.88      262.39     44.30 o 
   1   2  39      350.58      339.18     33.72 o 
   2   2  39      403.77      445.81     37.16 o 
   3   2  39      484.16      512.82     67.68 o 
   4   2  39      158.03      133.64     42.08 o 
   5   2  39       91.68       94.52     47.33 o 
   6   2  39       54.73       62.12     37.78 o 
   7   2  39        2.04       45.92     41.07 o 
   8   2  39        1.11        1.44     36.73 o 
   9   2  39      131.36      156.34     50.07 o 
   1   3  39       68.50      112.42     27.36 o 
   2   3  39      255.03      303.00     41.43 o 
   3   3  39       16.92       95.42     69.12 o 
   4   3  39       69.64      122.43     55.10 o 
   5   3  39       46.37       61.10     36.14 o 
   6   3  39       96.01       69.83     45.13 o 
   7   3  39      724.75      609.64     75.75 o 
   8   3  39       41.63       16.48     39.91 o 
   9   3  39       48.54      111.33     47.34 o 
   0   4  39      296.80      372.72     65.09 o 
   1   4  39       78.02       90.06     30.03 o 
   2   4  39      147.14      139.39     40.58 o 
   3   4  39        2.01       32.05     27.73 o 
   4   4  39      253.11      352.00     59.11 o 
   5   4  39      187.67      177.37     49.45 o 
   6   4  39       31.27      -18.09     36.10 o 
   7   4  39      476.19      541.25    129.06 o 
   8   4  39       69.40      -12.69     37.02 o 
   1   5  39        0.00       64.31     43.02 o 
   2   5  39        0.25       46.95     31.42 o 
   3   5  39      305.12      323.08     45.86 o 
   4   5  39       11.66       97.73     38.59 o 
   5   5  39      183.93      169.89     66.92 o 
   6   5  39       15.50       19.81     36.57 o 
   7   5  39       23.42       43.17     39.30 o 
   8   5  39       38.50       -0.14     49.30 o 
   0   6  39      314.29      394.97    101.16 o 
   1   6  39        5.40       61.84     66.39 o 
   2   6  39       70.14       50.30     43.40 o 
   3   6  39        7.86       45.42     45.22 o 
   4   6  39        4.74       84.34     37.43 o 
   5   6  39      132.94      212.26     73.89 o 
   6   6  39       81.32       63.02     69.12 o 
   7   6  39      145.33       79.95     57.08 o 
   1   7  39       72.86       50.28     42.17 o 
   2   7  39       23.22       65.62     43.35 o 
   3   7  39      155.31      209.73    100.10 o 
   4   7  39      129.85      148.38     50.94 o 
   5   7  39       16.16      107.64     69.15 o 
   6   7  39      164.75      225.14     72.77 o 
   0   8  39      111.56      218.29     85.43 o 
   1   8  39       69.50      217.29     74.61 o 
   2   8  39       95.25      157.24    136.48 o 
   3   8  39       31.11      114.41     47.84 o 
   4   8  39       47.88      165.19     45.63 o 
   1   9  39       11.88       90.18     35.58 o 
   2   9  39       65.30      107.93     37.11 o 
   0   0  40       49.52       21.63     31.90 o 
   1   0  40       70.74       73.32     34.54 o 
   2   0  40      358.43      362.77     51.20 o 
   3   0  40      120.25      101.11     45.62 o 
   4   0  40      201.56      208.41     59.10 o 
   5   0  40       71.11      127.08     56.92 o 
   6   0  40      976.08     1009.38    105.31 o 
   7   0  40      754.03      597.95     89.64 o 
   8   0  40      388.04      366.25    184.58 o 
   9   0  40       35.22        7.45     53.22 o 
   1   1  40       11.30        7.72     19.27 o 
   2   1  40        7.06        2.67     20.21 o 
   3   1  40       39.23       86.21     33.32 o 
   4   1  40       33.70       42.97     31.86 o 
   5   1  40       19.30       -7.69     35.19 o 
   6   1  40      101.07      108.11     40.05 o 
   7   1  40        6.36      -10.85     34.03 o 
   8   1  40      268.97      222.44     47.67 o 
   9   1  40        0.14      -34.49     34.49 o 
   0   2  40      314.36      231.58     46.58 o 
   1   2  40        4.64       53.55     22.53 o 
   2   2  40      929.23      857.40     74.08 o 
   3   2  40      103.57       90.69     39.54 o 
   4   2  40       38.58       29.82     35.56 o 
   5   2  40        7.64       12.02     49.78 o 
   6   2  40       42.87       73.83     43.32 o 
   7   2  40      546.07      563.95     71.79 o 
   8   2  40       22.96       46.88     41.91 o 
   9   2  40        5.37       68.55     56.67 o 
   1   3  40      110.07       89.46     27.05 o 
   2   3  40       70.73      110.14     34.40 o 
   3   3  40      121.88      138.80     42.52 o 
   4   3  40        4.19       38.30     41.61 o 
   5   3  40      365.91      360.74     56.81 o 
   6   3  40        5.38       73.19     42.85 o 
   7   3  40       23.14       41.83     41.24 o 
   8   3  40      483.18      577.04     89.32 o 
   0   4  40      125.04      211.61     72.61 o 
   1   4  40      423.50      378.83     45.80 o 
   2   4  40       13.38       49.64     31.68 o 
   3   4  40        1.77      -22.73     32.73 o 
   4   4  40       67.76       91.68     40.00 o 
   5   4  40        3.04       60.49     41.24 o 
   6   4  40        0.01      -11.66     37.57 o 
   7   4  40      247.55      265.68     55.12 o 
   8   4  40       19.86       78.15     41.36 o 
   1   5  40        8.32       28.82     39.18 o 
   2   5  40       97.32      129.22     39.93 o 
   3   5  40       88.44      100.10     39.67 o 
   4   5  40      146.54      164.20     45.90 o 
   5   5  40      150.70      325.71     58.18 o 
   6   5  40        5.69       56.83     40.62 o 
   7   5  40      643.92      748.16     82.38 o 
   0   6  40      187.09      162.60     79.14 o 
   1   6  40      521.49      551.56     78.61 o 
   2   6  40       13.44      115.98     54.36 o 
   3   6  40      104.01      123.06     50.20 o 
   4   6  40       64.84      139.24     66.24 o 
   5   6  40        1.99       -8.38     34.23 o 
   6   6  40       49.15      143.76     47.28 o 
   1   7  40        5.34       49.92     40.03 o 
   2   7  40        3.20      148.18     55.93 o 
   3   7  40        0.09       31.60     37.24 o 
   4   7  40        4.07       71.93     55.54 o 
   5   7  40      128.08      336.84     93.06 o 
   0   8  40       64.26      114.38     68.91 o 
   1   8  40        3.87       97.25     52.98 o 
   2   8  40      319.79      283.83     59.20 o 
   3   8  40        0.13      114.83    104.35 o 
   4   8  40       13.56      148.59     41.94 o 
   1   1  41       57.79       47.23     22.10 o 
   2   1  41       14.62       20.69     21.87 o 
   3   1  41      215.82      345.48     68.53 o 
   4   1  41      115.62       83.08     34.86 o 
   5   1  41      220.20      207.89     43.98 o 
   6   1  41        3.54       15.92     32.81 o 
   7   1  41       48.34       80.71     39.86 o 
   8   1  41       71.15      104.88     40.47 o 
   0   2  41        1.50       18.65     30.13 o 
   1   2  41       13.76       29.14     20.99 o 
   2   2  41        0.72       50.56     22.95 o 
   3   2  41       49.68       28.95     31.30 o 
   4   2  41       12.17       50.23     52.16 o 
   5   2  41       84.36      111.53     46.10 o 
   6   2  41       22.08       22.37     42.70 o 
   7   2  41       21.32       67.10     41.97 o 
   8   2  41        0.38       56.70     41.40 o 
   1   3  41       12.66       23.26     22.46 o 
   2   3  41        1.93       10.59     53.10 o 
   3   3  41      275.52      203.53     56.36 o 
   4   3  41       18.91      -24.55     33.99 o 
   5   3  41      910.99      925.82    188.37 o 
   6   3  41      598.77      565.94     73.52 o 
   7   3  41       31.05       38.87     58.85 o 
   8   3  41        5.67       70.21     40.65 o 
   0   4  41     1453.16     1415.21    120.75 o 
   1   4  41       47.12       97.58     36.74 o 
   2   4  41       55.95       94.28     36.86 o 
   3   4  41       55.79       36.04     41.63 o 
   4   4  41     1032.59     1068.72     96.04 o 
   5   4  41      397.41      432.74    156.95 o 
   6   4  41      143.14      173.34     50.88 o 
   7   4  41        7.82       40.09     41.82 o 
   1   5  41       85.73      167.08     49.34 o 
   2   5  41       64.17      115.37     38.45 o 
   3   5  41       44.56       52.24     46.87 o 
   4   5  41        0.74       -8.22     34.78 o 
   5   5  41      151.93      180.31     60.48 o 
   6   5  41       20.37        0.98     42.28 o 
   7   5  41      175.09      189.16     59.23 o 
   0   6  41      884.87      829.90    136.25 o 
   1   6  41      191.28      240.19     62.28 o 
   2   6  41      331.43      470.67     78.36 o 
   3   6  41        6.97       65.92     42.77 o 
   4   6  41       12.85       81.73     57.66 o 
   5   6  41       21.18       64.19     41.23 o 
   6   6  41        0.17       49.58     41.20 o 
   1   7  41       49.55      179.62     51.25 o 
   2   7  41       14.47      117.97     67.53 o 
   3   7  41        0.10       43.98     41.91 o 
   4   7  41      235.39      285.62     62.58 o 
   5   7  41      185.17      350.45     90.94 o 
   0   8  41        3.86       60.49     58.60 o 
   1   8  41       23.63       82.41     43.10 o 
   2   8  41       20.31       46.33     63.72 o 
   3   8  41       58.07      180.38     52.86 o 
   0   0  42        2.52       16.20     47.83 o 
   1   0  42      322.44      307.80     87.92 o 
   2   0  42        0.56       46.21     47.57 o 
   3   0  42       41.02       51.08     49.14 o 
   4   0  42      355.30      465.54    126.33 o 
   5   0  42      355.33      429.83     77.49 o 
   6   0  42        6.89       24.45     52.89 o 
   7   0  42      161.18      228.58     67.48 o 
   8   0  42        3.15       55.77     55.11 o 
   1   1  42        6.41       70.10     24.97 o 
   2   1  42       12.99       20.16     22.29 o 
   3   1  42       17.83       42.63     33.12 o 
   4   1  42      203.85      204.55     42.77 o 
   5   1  42       18.89       11.29     40.10 o 
   6   1  42        0.28       -6.52     34.60 o 
   7   1  42        0.99       -0.27     34.40 o 
   8   1  42        0.54       -3.68     60.55 o 
   0   2  42        0.11       18.49     31.27 o 
   1   2  42        8.01       32.93     23.65 o 
   2   2  42       60.47       64.74     32.52 o 
   3   2  42        0.01        0.81     28.23 o 
   4   2  42       24.29       23.30     32.27 o 
   5   2  42      153.24      132.40     45.24 o 
   6   2  42       99.26      135.89     46.99 o 
   7   2  42      151.42      184.56     51.22 o 
   8   2  42      431.81      476.84     87.81 o 
   1   3  42       69.58       67.88     27.65 o 
   2   3  42      206.18      184.36     45.60 o 
   3   3  42      376.33      504.16     79.02 o 
   4   3  42       65.75       23.16     38.61 o 
   5   3  42     1355.25     1328.29    102.45 o 
   6   3  42       43.36        8.87     50.86 o 
   7   3  42      641.49      638.28     79.82 o 
   0   4  42      384.37      429.27     68.81 o 
   1   4  42        3.17      -26.11     51.58 o 
   2   4  42       53.16       99.02     38.54 o 
   3   4  42        3.25       26.55     66.82 o 
   4   4  42      366.48      388.81    113.24 o 
   5   4  42       32.14       78.54     58.73 o 
   6   4  42      229.01      301.49     62.51 o 
   7   4  42      158.29      189.87     52.05 o 
   1   5  42      193.16      266.53     71.07 o 
   2   5  42        2.16       77.96     49.84 o 
   3   5  42      161.27      175.58     56.76 o 
   4   5  42        0.99       26.06     36.03 o 
   5   5  42        4.58      -28.24     35.10 o 
   6   5  42      492.96      502.49     70.69 o 
   0   6  42       23.51       80.16     66.63 o 
   1   6  42      207.91      204.84     54.09 o 
   2   6  42        5.25      112.31     60.49 o 
   3   6  42       11.78       32.16     44.47 o 
   4   6  42       90.36       83.38     71.74 o 
   5   6  42        0.91       50.62     38.84 o 
   1   7  42       60.90      201.99     55.03 o 
   2   7  42      106.93      168.24     67.57 o 
   3   7  42       64.37      147.38     48.59 o 
   4   7  42       10.27       99.35     50.19 o 
   0   8  42       17.03      205.23     74.34 o 
   1   8  42        2.18       97.29     41.52 o 
   2   8  42       61.12       85.95     52.15 o 
   1   1  43       13.20       47.04     26.08 o 
   2   1  43       55.60       97.84     28.04 o 
   3   1  43       25.14       43.71     35.45 o 
   4   1  43       28.35       -9.71     33.30 o 
   5   1  43       24.55       32.17     47.26 o 
   6   1  43       22.08       26.42     39.09 o 
   7   1  43      417.84      459.55     59.51 o 
   8   1  43       80.70       97.49     41.23 o 
   0   2  43      252.24      207.01     45.01 o 
   1   2  43        4.32       30.36     24.83 o 
   2   2  43      213.74      187.78     52.38 o 
   3   2  43       28.81       23.07     33.99 o 
   4   2  43      101.20      121.73     39.76 o 
   5   2  43       47.22       32.32     35.90 o 
   6   2  43      167.75      184.47     53.77 o 
   7   2  43       27.43        0.18     52.91 o 
   1   3  43        7.13       53.31     36.67 o 
   2   3  43      341.73      440.18     74.54 o 
   3   3  43        0.75       70.68     62.27 o 
   4   3  43      175.88      157.30     51.37 o 
   5   3  43       61.58      102.88     48.14 o 
   6   3  43       12.38      -25.90     36.59 o 
   7   3  43      166.93      274.92     55.23 o 
   0   4  43       30.84       85.71     51.45 o 
   1   4  43       39.36       89.95     35.87 o 
   2   4  43       77.01      145.86     48.89 o 
   3   4  43       26.81       21.88     69.54 o 
   4   4  43      127.99      180.78     47.67 o 
   5   4  43      639.09      657.73     76.33 o 
   6   4  43      351.28      530.34     70.89 o 
   7   4  43        2.40      120.75     77.72 o 
   1   5  43        0.23       55.92     48.30 o 
   2   5  43        0.01      144.82     51.61 o 
   3   5  43       27.78       13.49     47.29 o 
   4   5  43       12.76       74.55     45.88 o 
   5   5  43      303.86      297.29     82.86 o 
   6   5  43      585.70      576.08     75.85 o 
   0   6  43       13.37      164.49     76.15 o 
   1   6  43        0.24       95.66     55.93 o 
   2   6  43        1.34       94.50     50.52 o 
   3   6  43       13.92      110.64     48.89 o 
   4   6  43       29.20       48.38     67.49 o 
   5   6  43      215.30      406.98    118.70 o 
   1   7  43       96.61      316.12     62.74 o 
   2   7  43       77.54      169.71     48.37 o 
   3   7  43       32.12      131.11     44.93 o 
   0   0  44      303.31      251.49     79.84 o 
   1   0  44       39.40       72.32     42.87 o 
   2   0  44        1.16        2.48     37.06 o 
   3   0  44       40.93        6.13     54.00 o 
   4   0  44        1.00       35.93     59.63 o 
   5   0  44        3.00       95.24     55.23 o 
   6   0  44       13.08      100.19     58.10 o 
   7   0  44      377.51      461.40     84.42 o 
   1   1  44       37.07       70.93     28.38 o 
   2   1  44       89.57       82.89     28.01 o 
   3   1  44      120.78      146.53     40.61 o 
   4   1  44       52.02       32.80     31.92 o 
   5   1  44        0.05       51.35     37.84 o 
   6   1  44       84.44      128.95     42.58 o 
   7   1  44      190.26      218.21     83.00 o 
   0   2  44      155.37      272.65     56.33 o 
   1   2  44        8.49       16.64     24.78 o 
   2   2  44       10.55        1.21     35.86 o 
   3   2  44       13.32       90.49     47.15 o 
   4   2  44      423.02      441.04     55.27 o 
   5   2  44      138.14       51.53     37.90 o 
   6   2  44       67.90      111.54     50.12 o 
   7   2  44      359.87      368.27     66.24 o 
   1   3  44      190.39      251.16     38.13 o 
   2   3  44      300.89      292.02     53.30 o 
   3   3  44      269.67      298.88     55.25 o 
   4   3  44        0.03       43.11     41.88 o 
   5   3  44        1.28       29.88     39.04 o 
   6   3  44      266.43      397.81     63.90 o 
   7   3  44       22.57       76.38     41.97 o 
   0   4  44        1.44        1.61     41.84 o 
   1   4  44       25.49       32.04     32.39 o 
   2   4  44       83.32      203.00     59.81 o 
   3   4  44      626.32      651.63     92.20 o 
   4   4  44      324.56      291.56     90.71 o 
   5   4  44       15.85       90.03     54.54 o 
   6   4  44      117.90      104.31     49.11 o 
   1   5  44       34.20      128.10     52.82 o 
   2   5  44       83.49      118.22     48.69 o 
   3   5  44      334.07      470.47     82.14 o 
   4   5  44        0.10       64.05     48.94 o 
   5   5  44        3.27       79.60     47.91 o 
   0   6  44       23.97      203.11     83.23 o 
   1   6  44       19.14       94.08     43.30 o 
   2   6  44        2.01      111.61     49.94 o 
   3   6  44      100.96      137.11     70.95 o 
   4   6  44        0.00       71.11     56.80 o 
   1   7  44       57.81      132.72     47.24 o 
   2   7  44       96.30      210.45     49.95 o 
   1   1  45        9.64       23.34     25.29 o 
   2   1  45       41.65       46.52     29.61 o 
   3   1  45       37.99       30.78     33.28 o 
   4   1  45       30.78       45.44     34.71 o 
   5   1  45      320.16      445.65     58.50 o 
   6   1  45       35.42       25.21     34.23 o 
   7   1  45       89.16       72.93     37.96 o 
   0   2  45      470.88      507.42     61.48 o 
   1   2  45       34.86       73.81     30.73 o 
   2   2  45        6.67       14.53     35.59 o 
   3   2  45       21.46      102.94     36.99 o 
   4   2  45      120.52      115.24     38.87 o 
   5   2  45       34.78       22.29     38.10 o 
   6   2  45      103.89       -8.10     46.21 o 
   1   3  45      158.29      239.95     91.55 o 
   2   3  45       35.32       32.16     38.33 o 
   3   3  45        3.39       22.29     71.74 o 
   4   3  45      520.45      550.40     61.20 o 
   5   3  45        4.28       67.92     46.19 o 
   6   3  45       16.57       53.70     41.42 o 
   0   4  45       56.56        7.63     84.17 o 
   1   4  45       17.12       40.98     36.90 o 
   2   4  45      236.75      275.44     58.34 o 
   3   4  45       21.92       20.62     43.34 o 
   4   4  45        3.97        4.54     41.11 o 
   5   4  45      309.68      366.64     64.82 o 
   1   5  45       44.06      114.50     47.98 o 
   2   5  45       30.15       21.95     61.20 o 
   3   5  45       16.89       91.71     64.35 o 
   4   5  45        0.89      161.64     55.81 o 
   5   5  45       80.22      113.65     75.87 o 
   0   6  45      160.78      209.95     81.89 o 
   1   6  45      182.63      234.64     59.55 o 
   2   6  45        0.02      121.29     46.12 o 
   3   6  45      354.86      453.73     99.75 o 
   0   0  46      292.65      265.25     86.61 o 
   1   0  46        9.40       13.85     39.56 o 
   2   0  46        0.79       64.82     39.60 o 
   3   0  46       71.67      111.36     91.29 o 
   4   0  46       99.77       33.56     55.50 o 
   5   0  46      300.43      417.65     84.20 o 
   6   0  46       95.60       50.92     52.20 o 
   1   1  46       23.57       63.21     29.90 o 
   2   1  46       18.08       13.48     31.35 o 
   3   1  46        7.05       21.50     34.71 o 
   4   1  46       88.20       56.80     38.09 o 
   5   1  46       10.71       24.13     35.00 o 
   6   1  46       22.95       83.01     42.68 o 
   0   2  46      526.28      463.31     74.08 o 
   1   2  46       20.12       64.53     29.93 o 
   2   2  46      130.52      184.13     46.75 o 
   3   2  46      390.24      373.02     60.69 o 
   4   2  46      242.32      347.79     61.85 o 
   5   2  46       49.54       31.28     35.54 o 
   6   2  46        3.00       24.40     34.87 o 
   1   3  46       69.00      154.94     48.55 o 
   2   3  46       17.82       29.66     59.65 o 
   3   3  46       29.55       46.94     43.08 o 
   4   3  46      100.39      116.51     42.56 o 
   5   3  46     1054.59      987.90    125.12 o 
   0   4  46       66.74      177.37     60.12 o 
   1   4  46       58.55      100.34     58.85 o 
   2   4  46      142.00      242.20    106.39 o 
   3   4  46      168.15      288.72    123.82 o 
   4   4  46      131.06      174.31     61.10 o 
   5   4  46       46.59       36.91     41.09 o 
   1   5  46        6.49       65.25     43.25 o 
   2   5  46        1.87       92.04     80.08 o 
   3   5  46       51.54       25.33     44.24 o 
   4   5  46        5.46      120.87     58.64 o 
   0   6  46        4.05      149.15     75.60 o 
   1   6  46      152.48      310.66     66.84 o 
   2   6  46        2.38      113.03     38.90 o 
   1   1  47      237.36      242.85     43.17 o 
   2   1  47       85.21       98.96     36.18 o 
   3   1  47       43.26       59.83     37.65 o 
   4   1  47      382.96      395.73     57.43 o 
   5   1  47      601.46      790.05     72.40 o 
   6   1  47      360.68      422.15     85.23 o 
   0   2  47      116.29      141.96     51.84 o 
   1   2  47        1.20       -3.36     27.27 o 
   2   2  47        0.98       14.07     37.57 o 
   3   2  47      171.49      205.01     51.23 o 
   4   2  47      199.93      312.64     52.72 o 
   5   2  47       84.66      103.01     42.84 o 
   1   3  47       58.90       59.21     42.62 o 
   2   3  47       69.22       60.48     41.99 o 
   3   3  47        0.30      -18.95     37.01 o 
   4   3  47      129.69      108.19     45.20 o 
   5   3  47       42.92      -18.73     34.18 o 
   0   4  47      111.61      218.76     85.43 o 
   1   4  47       24.70       15.37     40.69 o 
   2   4  47       47.42       96.80     66.65 o 
   3   4  47       39.36      102.46     46.85 o 
   4   4  47       32.71       55.90     47.23 o 
   1   5  47       11.85       19.75     63.93 o 
   2   5  47        0.71       28.32     62.07 o 
   3   5  47       12.25      117.31     98.53 o 
   0   0  48       20.38       57.66     66.47 o 
   1   0  48       70.58      100.61     88.58 o 
   2   0  48      341.47      435.26     73.39 o 
   3   0  48        5.69       -5.83     48.11 o 
   4   0  48       36.55      -25.10     50.78 o 
   5   0  48      664.07      776.49    107.15 o 
   1   1  48      164.58      238.84     45.68 o 
   2   1  48      446.92      449.40     55.41 o 
   3   1  48       13.58        0.26     36.28 o 
   4   1  48      126.76      160.94     59.31 o 
   5   1  48        0.48       57.63     52.74 o 
   0   2  48       23.48       16.88     44.29 o 
   1   2  48        5.52       60.91     35.83 o 
   2   2  48       95.33      180.60     49.67 o 
   3   2  48        0.24       18.37     39.77 o 
   4   2  48       66.40       41.63     38.93 o 
   5   2  48        1.58       40.75     56.80 o 
   1   3  48      106.36       82.61     56.03 o 
   2   3  48       34.45       83.94     44.66 o 
   3   3  48        6.27      -32.52     38.34 o 
   4   3  48      396.35      371.39     63.31 o 
   0   4  48       59.57      276.19     93.45 o 
   1   4  48        0.52      -13.31     47.96 o 
   2   4  48       26.48      -24.82     38.76 o 
   3   4  48      165.89      240.12     66.57 o 
   1   5  48      224.00      204.54     66.39 o 
   1   1  49      790.17      822.29     66.00 o 
   2   1  49      127.53      112.81     38.13 o 
   3   1  49        5.58       64.82     43.28 o 
   4   1  49       27.90      105.65     40.99 o 
   0   2  49      103.73      166.08    151.07 o 
   1   2  49       19.49       15.20     36.79 o 
   2   2  49      269.54      324.38     91.16 o 
   3   2  49      240.71      240.47     53.65 o 
   4   2  49        0.86       58.46     43.14 o 
   1   3  49        0.11       65.84     39.80 o 
   2   3  49        0.31       56.93     44.20 o 
   3   3  49      227.58      143.52     52.26 o 
   1   4  49        1.67       52.36     55.15 o 
   2   4  49      215.80      214.90     54.56 o 
   0   0  50        0.01       -0.08     63.32 o 
   1   0  50      481.88      433.29     77.83 o 
   2   0  50       33.15       65.37     70.40 o 
   3   0  50       46.16       69.89     54.86 o 
   1   1  50       46.29       73.58     35.52 o 
   2   1  50      108.75      145.31     61.48 o 
   3   1  50      881.85      883.84     85.60 o 
   0   2  50        3.77       -5.47     43.57 o 
   1   2  50        4.38       30.03     37.75 o 
   2   2  50      558.14      738.04     80.10 o 
   3   2  50       71.81       72.99     57.06 o 
   1   3  50       94.79      150.29     49.83 o 
   2   3  50        1.18       22.24     51.23 o 
   1   1  51       34.60       42.36     40.64 o 
   2   1  51       33.48       69.45     54.92 o 
   0   2  51       46.45       91.84     56.23 o 
   1   2  51       34.07       35.42     51.67 o 
                                                 
